# Supplementary material for: Molecular analysis of feces reveals gastrointestinal nematodes in reintroduced wild asses of the Negev desert
Source: Int J Parasitol Parasites Wildl. 2024 Aug 29;25:100980. doi: 10.1016/j.ijppaw.2024.100980 (PMC11402423; doi:10.1016/j.ijppaw.2024.100980)
Supplement: Multimedia component 1 [file mmc1.xlsx]

## Sheet: Sheet1
Data S1. Description of samples, seasons and the habitat
Sample	Season	Habitat	Site	Collection date	location
WI.C3	Winter	Highlands	H2	2023-01-01	30.49N, 34.56E
WI.C5	Winter	Highlands	H2	2023-01-01	30.49N, 34.56E
WI.C8	Winter	Highlands	H2	2023-01-01	30.49N, 34.56E
WI.C12	Winter	Highlands	H2	2023-01-01	30.49N, 34.56E
WI.C15	Winter	Highlands	H2	2023-01-01	30.49N, 34.56E
WI.A4	Winter	Dry_desert	D1	2023-01-01	30.59N, 34.89E
WI.A8	Winter	Dry_desert	D1	2023-01-01	30.59N, 34.89E
WI.A10	Winter	Dry_desert	D1	2023-01-01	30.59N, 34.89E
WI.A14	Winter	Dry_desert	D1	2023-01-01	30.59N, 34.89E
WI.A15	Winter	Dry_desert	D1	2023-01-01	30.59N, 34.89E
WI.E1	Winter	Highlands	H3	2023-01-01	30.48N, 34.56E
WI.E3	Winter	Highlands	H3	2023-01-01	30.48N, 34.56E
WI.E6	Winter	Highlands	H3	2023-01-01	30.48N, 34.56E
WI.E13	Winter	Highlands	H3	2023-01-01	30.48N, 34.56E
WI.E16	Winter	Highlands	H3	2023-01-01	30.48N, 34.56E
WI.R1	Winter	Highlands	H1	2023-01-01	30.5N, 34.61E
WI.R2	Winter	Highlands	H1	2023-01-01	30.5N, 34.61E
WI.R5	Winter	Highlands	H1	2023-01-01	30.5N, 34.61E
WI.R13	Winter	Highlands	H1	2023-01-01	30.5N, 34.61E
WI.R17	Winter	Highlands	H1	2023-01-01	30.5N, 34.61E
SP.A1	Spring	Dry_desert	D1	2023-03-01	30.59N, 34.89E
SP.A5	Spring	Dry_desert	D1	2023-03-01	30.59N, 34.89E
SP.A6	Spring	Dry_desert	D1	2023-03-01	30.59N, 34.89E
SP.A10	Spring	Dry_desert	D1	2023-03-01	30.59N, 34.89E
SP.A11	Spring	Dry_desert	D1	2023-03-01	30.59N, 34.89E
SP.C1	Spring	Highlands	H2	2023-03-01	30.49N, 34.56E
SP.C3	Spring	Highlands	H2	2023-03-01	30.49N, 34.56E
SP.C4	Spring	Highlands	H2	2023-03-01	30.49N, 34.56E
SP.C5	Spring	Highlands	H2	2023-03-01	30.49N, 34.56E
SP.C10	Spring	Highlands	H2	2023-03-01	30.49N, 34.56E
SP.E1	Spring	Highlands	H3	2023-03-01	30.48N, 34.56E
SP.E4	Spring	Highlands	H3	2023-03-01	30.48N, 34.56E
SP.E7	Spring	Highlands	H3	2023-03-01	30.48N, 34.56E
SP.E11	Spring	Highlands	H3	2023-03-01	30.48N, 34.56E
SP.E14	Spring	Highlands	H3	2023-03-01	30.48N, 34.56E
SP.R5	Spring	Highlands	H1	2023-03-01	30.5N, 34.61E
SP.R10	Spring	Highlands	H1	2023-03-01	30.5N, 34.61E
SP.R11	Spring	Highlands	H1	2023-03-01	30.5N, 34.61E
SP.R13	Spring	Highlands	H1	2023-03-01	30.5N, 34.61E
SP.R14	Spring	Highlands	H1	2023-03-01	30.5N, 34.61E
SP.F1	Spring	Dry_desert	D2	2023-03-01	30.34N, 34.95E
SP.F5	Spring	Dry_desert	D2	2023-03-01	30.34N, 34.95E
SP.F9	Spring	Dry_desert	D2	2023-03-01	30.34N, 34.95E
SP.F12	Spring	Dry_desert	D2	2023-03-01	30.34N, 34.95E
SP.F16	Spring	Dry_desert	D2	2023-03-01	30.34N, 34.95E
WI.F4	Winter	Dry_desert	D2	2023-01-01	30.34N, 34.95E
WI.F7	Winter	Dry_desert	D2	2023-01-01	30.34N, 34.95E
WI.F8	Winter	Dry_desert	D2	2023-01-01	30.34N, 34.95E
WI.F10	Winter	Dry_desert	D2	2023-01-01	30.34N, 34.95E
WI.F13	Winter	Dry_desert	D2	2023-01-01	30.34N, 34.95E
SU.A14	Summer	Dry_desert	D1	2022-07-01	30.59N, 34.89E
SU.A16	Summer	Dry_desert	D1	2022-07-01	30.59N, 34.89E
SU.A17	Summer	Dry_desert	D1	2022-07-01	30.59N, 34.89E
SU.A20	Summer	Dry_desert	D1	2022-07-01	30.59N, 34.89E
SU.A23	Summer	Dry_desert	D1	2022-07-01	30.59N, 34.89E
SU.E3	Summer	Highlands	H3	2022-07-01	30.48N, 34.56E
SU.E6	Summer	Highlands	H3	2022-07-01	30.48N, 34.56E
SU.E13	Summer	Highlands	H3	2022-07-01	30.48N, 34.56E
SU.E15	Summer	Highlands	H3	2022-07-01	30.48N, 34.56E
SU.E18	Summer	Highlands	H3	2022-07-01	30.48N, 34.56E
SU.F3	Summer	Dry_desert	D2	2022-07-01	30.34N, 34.95E
SU.F4	Summer	Dry_desert	D2	2022-07-01	30.34N, 34.95E
SU.F7	Summer	Dry_desert	D2	2022-07-01	30.34N, 34.95E
SU.F12	Summer	Dry_desert	D2	2022-07-01	30.34N, 34.95E
SU.F14	Summer	Dry_desert	D2	2022-07-01	30.34N, 34.95E
SU.R6	Summer	Highlands	H1	2022-07-01	30.5N, 34.61E
SU.R9	Summer	Highlands	H1	2022-07-01	30.5N, 34.61E
SU.R11	Summer	Highlands	H1	2022-07-01	30.5N, 34.61E
SU.R15	Summer	Highlands	H1	2022-07-01	30.5N, 34.61E
SU.R20	Summer	Highlands	H1	2022-07-01	30.5N, 34.61E
SU.C1	Summer	Highlands	H2	2022-07-01	30.49N, 34.56E
SU.C2	Summer	Highlands	H2	2022-07-01	30.49N, 34.56E
SU.C3	Summer	Highlands	H2	2022-07-01	30.49N, 34.56E
SU.C4	Summer	Highlands	H2	2022-07-01	30.49N, 34.56E
SU.C5	Summer	Highlands	H2	2022-07-01	30.49N, 34.56E
FA.A1	Fall	Dry_desert	D1	2022-10-01	30.59N, 34.89E
FA.A2	Fall	Dry_desert	D1	2022-10-01	30.59N, 34.89E
FA.A7	Fall	Dry_desert	D1	2022-10-01	30.59N, 34.89E
FA.A10	Fall	Dry_desert	D1	2022-10-01	30.59N, 34.89E
FA.A14	Fall	Dry_desert	D1	2022-10-01	30.59N, 34.89E
FA.C11	Fall	Highlands	H2	2022-10-01	30.49N, 34.56E
FA.C12	Fall	Highlands	H2	2022-10-01	30.49N, 34.56E
FA.C13	Fall	Highlands	H2	2022-10-01	30.49N, 34.56E
FA.C14	Fall	Highlands	H2	2022-10-01	30.49N, 34.56E
FA.C15	Fall	Highlands	H2	2022-10-01	30.49N, 34.56E
FA.R2	Fall	Highlands	H1	2022-10-01	30.5N, 34.61E
FA.R3	Fall	Highlands	H1	2022-10-01	30.5N, 34.61E
FA.R4	Fall	Highlands	H1	2022-10-01	30.5N, 34.61E
FA.R10	Fall	Highlands	H1	2022-10-01	30.5N, 34.61E
FA.R14	Fall	Highlands	H1	2022-10-01	30.5N, 34.61E
FA.F1	Fall	Dry_desert	D2	2022-10-01	30.34N, 34.95E
FA.F7	Fall	Dry_desert	D2	2022-10-01	30.34N, 34.95E
FA.F9	Fall	Dry_desert	D2	2022-10-01	30.34N, 34.95E
FA.F12	Fall	Dry_desert	D2	2022-10-01	30.34N, 34.95E
FA.F22	Fall	Dry_desert	D2	2022-10-01	30.34N, 34.95E
FA.E2	Fall	Highlands	H3	2022-10-01	30.48N, 34.56E
FA.E4	Fall	Highlands	H3	2022-10-01	30.48N, 34.56E
FA.E5	Fall	Highlands	H3	2022-10-01	30.48N, 34.56E
FA.E15	Fall	Highlands	H3	2022-10-01	30.48N, 34.56E
FA.E17	Fall	Highlands	H3	2022-10-01	30.48N, 34.56E
