# Supplementary material for: Molecular analysis of feces reveals gastrointestinal nematodes in reintroduced wild asses of the Negev desert
Source: Int J Parasitol Parasites Wildl. 2024 Aug 29;25:100980. doi: 10.1016/j.ijppaw.2024.100980 (PMC11402423; doi:10.1016/j.ijppaw.2024.100980)
Supplement: Multimedia component 2 [file mmc2.xlsx]

## Sheet: Sheet1
Data S2. List of taxa found in a single sample alone (removed from analysis)
Season: WI = Winter, SP = Spring, SU= Summer, FA = Fall
Site: R = H1, C = H2, E = H3, A = D1, F = D2
ASV	Sequence	Kingdom	Phylum	Class	Order	Family	Genus	Species	Length	Prevalance	Total	WI.C5	WI.C8	WI.C12	WI.C15	WI.A4	WI.A8	WI.A10	WI.A14	WI.A15	WI.E1	WI.E3	WI.E6	WI.E13	WI.E16	WI.R1	WI.R2	WI.R5	WI.R13	WI.R17	SP.A1	SP.A5	SP.A6	SP.A10	SP.A11	SP.C1	SP.C3	SP.C4	SP.C5	SP.C10	SP.E1	SP.E4	SP.E7	SP.E11	SP.E14	SP.R5	SP.R10	SP.R11	SP.R13
ASV026	TATAAATACTACAATGTGGCCTGTTACATTGTTTGTCGAATGGCGCTTGCATTCATTTGCAATCCCCATTCTAGAAAAGAAGCATATTGCAACATGTATGTTGGCTATATCTGATTTGGCTATGGCTAACTACACAGAATGACATATAATCGTTGTCACTGTTGACTTGTTTACCGCCTACTAACATTTCAGCAGTGCCTGTATGACAACGTTCTATATTGTCATTTGCAATGCAACCTGAGCTCAGGCGTGATTACCCGCTGAACTTAAGCATATCATTT	Metazoa	Nematoda	Chromadorea	Strongylida	Strongylidae	Cylicostephanus	Cylicostephanus calicatus	281	1	18934	0	0	0	0	0	0	0	0	0	0	0	0	0	0	0	0	0	0	0	0	0	18934	0	0	0	0	0	0	0	0	0	0	0	0	0	0	0	0
ASV030	TATAAATACTACAATGTGGCCTGTTACATTGTTTGTCGAATGGCGCTTGCATTCATTTGCAATCCCCATTCTAGAAAAGAAGCATATTGCAACATGTAAGTTGGCGATGCCTTACGAACAGAAGTGAATGCGCTGTTACTGCTGGATTGTTTAATGCCTGTTAACATTCCAGTGGGGCCTGATGACAGCGCTTCGTTATCTGATTTGGCTATGGCCAACTACACAGAATGACATATATTCGTTGTCACTGTTGACTTGTTTACCGCCTACTAACATTTCAGCAGTGCCTGTATGACAACGTTATATATTGTCATTTGCAATGCAACCTGAGCTCAGGCGTGACTACCCGCTGAACTTAAGCATATCATTT	Metazoa	Nematoda	Chromadorea	Strongylida	Strongylidae	unclassified	unclassified	370	1	15793	0	0	0	0	0	0	0	0	0	0	0	0	0	0	0	0	0	0	0	0	0	0	0	0	0	0	0	0	0	0	0	0	0	0	0	0	0	0
ASV031	TATAAATACTACAATGTGGCCTGTTACATTGTTTGTCGAATGGCGCTTTCATTTATTTGAAATCCCCATTCTAGAAAAGAAGCATATTGCAACATGTACGTTGGCTATGCCTTAAGAACAGAGGTGAACGCGTTGTTACTGCTGGATCGTTTAATGCCTGTTAACATTCCAGCGGGGCCTGATGACAGCGCTTCGTTATCTGATTTGGTATGGCTAACTACACAGAATGACATATATTCGTTGTCACTGTCGATTTGTTTACCGCCTATTAACATTTCGAGAGTGCCTGTATGACAGCGTTCTATATCGTCATTTGCAATGCAACCTGAGCTCAGGCGTGACTACCCGCTGAACTTAAGCATATCATTT	Metazoa	Nematoda	Chromadorea	Strongylida	Strongylidae	Cyathostomum	Cyathostomum montgomeryi	369	1	15392	0	0	0	0	0	0	0	0	0	0	0	0	0	0	0	0	0	0	0	0	0	0	0	0	0	0	0	0	0	0	0	0	0	0	0	0	15392	0
ASV035	TATATATACTACAATGTGGCCTGTAACATTGTTTGTCGAATGGCGCTTGCATTCATTTGCAATCCCCGTTCTAGTTAAGAAATATTGCAACATGTATATTGCTTAGTCACAATTCAGATTAACGTGAATAGTCACTACTAGATCGTTTACCGCCATTTAACGTCTAGTAGGGCCTGTATGACTACGCTCGATCGTTATCTGTAATGTGGCTGTGGCATACTACACAGAATGACGTATAATCGCTGTAACTGCTAATATGTTTACCGCTTATTAACATTTTAGCAGGGCCTGTTGACAGCGGTCTATAATGTCATTTGCAATGCAACCTGAGCTCAGGCGTGACTACCCGCTGAACTTAAGCATATCATTT	Metazoa	Nematoda	Chromadorea	Strongylida	Strongylidae	Triodontophorus	Triodontophorus nipponicus	370	1	13686	0	0	0	0	0	0	0	0	0	0	0	0	0	0	0	0	0	0	0	0	0	0	0	0	0	0	0	0	0	0	0	0	0	0	0	0	0	0
ASV039	TATAAATACTACAATGTGGCCTGTTACATTGTTTGTCGAATGGCGCTTGCATTCATTTGCAATCCCCATTCTAGAAAAGAAGCATATTGCAACATGTATGTTGGCTATATCTGATTTGACTATGGCTAACTACACAGAATGACATATAATCGTTGTCACTGTTGACTTGTTTACCGCCTACTAACATTTCAGCAGTGCCTGTATGACAACGTTCTATATTGTCATTTGCAATGCAACCTGAGCTCAGGCGTGACTACCCGCTGAACTTAAGCATATCATTT	Metazoa	Nematoda	Chromadorea	Strongylida	Strongylidae	Cylicostephanus	Cylicostephanus calicatus	281	1	11825	0	0	0	0	0	0	0	0	0	0	0	0	0	0	0	0	0	0	0	0	0	11825	0	0	0	0	0	0	0	0	0	0	0	0	0	0	0	0
ASV056	TATAAATACTACAATGTGGCCTGTTACATTGTTTGTCGAATGGCGCTTTCATTTATTTGAAATCCCCATTCTAGAAAAGAAGCATATTGCAACATGTACGTTGGCTATGCCTTAAGAACAGAGGTGAACGCGTTGTTACTGCTGGATCGTTTAATGCCTGTTAACATTCCAGCGGGGCCTGATGACAGCGCTTCGCTATCTGATTTGGTATGGCTAACTACACAGAATGACATATATTCGTTGTCACTGTCGATTTGTTTACCGCCTATTAACATTTCGAGAGTGCCTGTATGACAGCGTTCTATATCGTCATTTGCAATGCAACCTGAGCTCAGGCGTGACTACCCGCTGAACTTAAGCATATCATTT	Metazoa	Nematoda	Chromadorea	Strongylida	Strongylidae	Cyathostomum	Cyathostomum montgomeryi	369	1	5625	0	0	0	0	0	0	0	0	0	0	0	0	0	0	0	0	0	0	0	0	0	0	0	0	0	0	0	0	0	0	0	0	0	0	0	0	5625	0
ASV057	TATAAATACTACAATGTGGCCTGTTACATTGTTTGTCGAATGGCGCTTTCATTTATTTGAAGTCCCCATTCTAGAAAAGAAGCATATTGCAACATGTACGTTAGCTATGCCTTAAGAACAGAGGTGAACGCGTTGTTACTGCTGGATCGTTTAGTGCCTGTTAACATTCCAGCGGGGCCTGATGACAGCGCTTCGTTATCTGATTTGGCTATGGCTAACTACACAGAATGACATATATTCGTTGTCACTGTTGATTTGTTTACCGCCTATTAACATTTCGAGAGTGCCTGTATGACAACGTTCTATATCGTCATTTGCAATGCAACCTGAGCTCAGGCGTGACTACCCGCTGAACTTAAGCATATCATTT	Metazoa	Nematoda	Chromadorea	Strongylida	Strongylidae	Cyathostomum	Cyathostomum montgomeryi	370	1	5442	0	0	0	0	0	0	0	0	0	0	0	0	0	0	0	0	0	0	5442	0	0	0	0	0	0	0	0	0	0	0	0	0	0	0	0	0	0	0
ASV065	TATAAATACTACAATGTGGCCTGTTACATTGTTTGTCGAATGGCGCTTTCATTTATTTGAAATCCCCATTCTAGAAAAGAAGCATATTGCAACATGTACGTTGGCTATGCCTAAAGAACAGAGGTGAACGCGTTGTTACTGCTGGATCGTTTAATGCCTGTTAACATTCCAGCGGGGCCTGATGACAGCGCTTCGTTATCTGATTTGGCTATGGCTAACTACACAGAATGACATATATTCGCTGTCACTGTCGATTTGTTTACCGCCTATTAACATTTCGAGAGTGCCTGTATGACAGCGTTCTATATCGTCATTTGCAATGCAACCTGAGCTCAGGCGTGACTACCCGCTGAACTTAAGCATATCATTT	Metazoa	Nematoda	Chromadorea	Strongylida	Strongylidae	Cyathostomum	Cyathostomum montgomeryi	370	1	4016	0	0	0	0	0	0	0	0	0	0	0	0	0	0	0	0	0	0	0	0	0	0	0	0	0	0	0	0	0	0	0	0	0	0	0	0	4016	0
ASV068	AACGATATAATACAGCATGGATTGTTTTGCTGTGTGTCGAGTGGTACTTGCTGTTTTACAGCGAATCCCATTCAAGTGAAGAAAGTTTGCAACATGGCTCTGTATTGGTGTCAAAGCTCCTGAATGATGTGAACGCGATTGTTACCGTGTCGAATTGTACTCGGTGAGAATGAGATGGATTTGATCGGGGACCTGTTGTGAACAATCGATTGTTCTGGCATCATTTGCATTGCAACCTGAGCTCAGGCGTGACTACCCGCTGAACTTAAGCATATCACTT	Metazoa	Nematoda	Chromadorea	Strongylida	Molineidae	Nematodirus	Nematodirus spathiger	280	1	3914	0	0	0	0	0	0	0	0	0	0	0	0	0	0	0	0	0	0	0	0	0	0	0	0	0	0	0	0	0	0	0	0	0	0	0	0	0	0
ASV075	TATAAATACTACAATGTGGCCTGTTACATTGTTTGTCGAATGGCGCTTGCATTCATTTGCAATCCCCATTCTAGAAAAGAAGCATATTGCAACATGTAAGTTGGCGATGCCTTACGAACAGAAGTGAATGCGCCGTTACTGCTGGATCGTTTAATGCCTGTTAACATTCCAGTGGGGCCTGATGACAGCGCTTCGTTATCTGATTTGGCTATGGCCAACTACACAGAATGACGTATATTCGTTGTCACTGTTGACTTGTTTACCGCCTACTAACATTTCAGCAGTGCCTGTATGACAACGTTATATATTGTCATTTGCAATGCAACCTGAGCTCAGGCGTGACTACCCGCTGAACTTAAGCATATCATTT	Metazoa	Nematoda	Chromadorea	Strongylida	Strongylidae	unclassified	unclassified	370	1	3492	0	0	0	0	0	0	0	0	0	0	0	0	0	0	0	0	3492	0	0	0	0	0	0	0	0	0	0	0	0	0	0	0	0	0	0	0	0	0
ASV077	TATAAATACTACAATGTGGCCTGTTACATTGTTTGTCGAATGGCGCTTGCATTCATTTGCAGTCCCCATTCTAGAAAAGAAGCATATTGCAACATGTATGTTGGCGATGCCTTACGAACAGAAGTGAATGCGTTGTTACTGCTGGATCGTTTAATGCCTGTTAACGTTCCAGCGGGGCCTGATGACAGCGCTTCGTTATCTGATTTGGCTATGGCCAACTACACAGAATGACATATATTCGTTGTCACTGTTGACTTGTTTACCGCCTACTAACATTTCAGCAGTGCCTGTGTGACAACGTTCTATATTGTCATTTGCAATGCAACCTGAGCTCAGGCGTGACTACCCGCTGAACTTAAGCATATCATTT	Metazoa	Nematoda	Chromadorea	Strongylida	Strongylidae	Cylicostephanus	Cylicostephanus longibursatus	370	1	3419	0	0	0	0	0	0	0	0	0	0	0	0	0	3419	0	0	0	0	0	0	0	0	0	0	0	0	0	0	0	0	0	0	0	0	0	0	0	0
ASV089	TATAAATACTACAATGTGGCCTGTTACATTGTTTGTCGAATGGCGCTTTCATTTATTTGAAGTCCCCATTCTAGAAAAGAAGCATATTGCAACATGTACGTTGGCTTTGCCTTAAGAACAGGTGAACGCGTTGTTACTGCTGGATCGTTTAATGCCTGTTAACATTCCAGCGGGGCCTGATGACAGCGCTTCGTTATCTGATTTGGCTATGGCTGACTACACAGAATGACATATATTCGTTGTCACTGTTGATTTGTTTACCGCCTATTAACATTTCGACAGTGCCTGTATGACAACGTTCTATATCGTCATTTGCAATGCAACCTGAGCTCAGGCGTGACTACCCGCTGAACTTAAGCATATCATTT	Metazoa	Nematoda	Chromadorea	Strongylida	Strongylidae	Cyathostomum	Cyathostomum montgomeryi	368	1	2505	0	0	0	0	0	0	0	0	0	0	0	0	0	0	0	0	0	0	0	0	0	0	0	0	0	0	0	0	0	0	0	0	0	0	0	0	0	0
ASV093	TATAAATACTACAATGTGGCCTGTTACATTGTTTGTCGAATGACGCTTGCATTCATTTGCAATCCCCATTCTAGCAAAGAAGCATATTGCAACATGTACGTTAGCTATGCCTTAATAACAGAAGTGAATGCGTTGTTACTGCTGGATCCTGTTAACGTGCCATCCTGTTAACGTTTCAGCGGGGCCTGATGACAGCGCTGCGTTATCTGATTTGGCTATGGCTAACTACACGGAATGACATATATTCGTTGTCACTGTTGACTTGTTTACCGCCTACTAACATTTCAGCAGTGCCTGTATGACAGCGTTCTATATTGTCATTTGCAATGCAACCTGAGCTCAGGCGTGACTACCCGCTGAACTTAAGCATATCATTT	Metazoa	Nematoda	Chromadorea	Strongylida	Strongylidae	Coronocyclus	Coronocyclus labratus	377	1	2172	0	0	0	0	0	0	0	0	0	0	0	0	0	0	0	0	0	0	0	0	0	0	0	0	0	0	0	0	0	0	0	0	0	0	0	0	0	0
ASV103	TATAAATACTACAATGTGGCCTGTTACATTGTTTGTCGAATGGCGCTTTCATTTATTTGAAATCCCCATTCTAGAAAAAAAGCATATTGCAACATGTACGTTGGCCATGCCTTAGGAACAGAGGTGAACGCGTTGTTACTGCTGGATCGTTTAATGCCTGTTAACATTCCAGCGGGGCCTGATGACAGCGCTTCGTTATCTGATTTGGCTATGGCTAACTACACAGAATGACATATATTCGTTGTCACTGTTGATTTGTTTACCGCCTATTAACATTTCAAGAGTGCCTGTATGACAACGTTCTATATCGTCATTTGCAATGCAACCTGAGCTCAGGCGTGACTACCCGCTGAACTTAAGCATATCATTT	Metazoa	Nematoda	Chromadorea	Strongylida	Strongylidae	Cyathostomum	Cyathostomum montgomeryi	370	1	1778	0	0	0	0	0	0	0	0	0	0	0	0	0	0	0	0	0	0	0	0	0	0	0	0	0	0	0	0	0	0	0	0	0	0	0	1778	0	0
ASV107	TATATGTGTACTGCAATGTAGCCTGTTAAACATTGTTTGTCGAATGGTGTATACATATTCAAATTGTATCCCCCATTCTAGAAAAGAATCAATTGCAACATGTATATTATTTTTGATATACACAGTATGTCATGGATTTATTCTCACTACTTAATTGTTTACCGACTTATTAACAATTTAGTAGAGCCTGTATGAAGAATCAAATCTAATGACATTTGCAATGCAACCTGAACTCAGGCGTGACTACCCGCTGAACTTAAGCATATCATTT	Metazoa	Nematoda	Chromadorea	Strongylida	Strongylidae	Strongylus	Strongylus vulgaris	271	0	0	0	0	0	0	0	0	0	0	0	0	0	0	0	0	0	0	0	0	0	0	0	0	0	0	0	0	0	0	0	0	0	0	0	0	0	0	0	0
ASV111	TATAAATACTACAATGTGGCCTGTTACATTGTTTGTCGAATGGCGCTTGCATTCATTTGCAATCCCCATTCTAGAAAAGAAGCATATTGCAACATGTATGTTGGCTCTGCCTGAGGAACAGAAGTGAATGCGTTGTTACTGCTGGATCGTTTAATGCCTGTTAACGTTCCAGCAGGGCCTGATGACAGCGCTTCGTTATCTGATTTGGCTATAGCTAATTACACAGAATGACATATATTCGTTGTCACTGTTGACTTGTTTACCGCCTACTAACATTTCAGCAGTGCCTGTGTGACAACGTTCTATAATGTCACTTGCAATGCAACCTGAGCTCAGGCGTGACTACCCGCTGAACTTAAGCATATCATTT	Metazoa	Nematoda	Chromadorea	Strongylida	Strongylidae	Cylicostephanus	Cylicostephanus longibursatus	370	1	1477	0	0	0	0	0	0	0	0	0	0	0	0	0	0	0	0	0	0	0	0	0	1477	0	0	0	0	0	0	0	0	0	0	0	0	0	0	0	0
ASV114	TATGAATACTACAATGTGGCCTGTTACATTGTTTGTCGAATGGCGCTTGCATTCATTTGCAATCCCCATTCTAGAAAAGAAGCATATTGCAACATGTATGTTAGTTGTGCCTCAAGAACAGAAGTGAACGCGTTGTTACTGCTGAAACATTTAATGCCTGTTAACGTTTCAGTGGAGGCCTGATGACATCGCTTCGTTATCTGATTTGGCTATGGCTAACTACACAGAATGACATATATTCGTTGTCACTGTTGACTTGTTTACCGCCTACTAACATTTCAGCAGTGCCTGTATGACAACGTTCTATATTGTCATTTGCAATGCAACCTGAGCTCAGGCGTGACTACCCGCTGAACTTAAGCATATCATTT	Metazoa	Nematoda	Chromadorea	Strongylida	Strongylidae	Cylicocyclus	Cylicocyclus insigne	371	1	1363	0	0	0	0	0	0	0	0	0	0	0	0	0	0	0	0	0	0	0	0	0	1363	0	0	0	0	0	0	0	0	0	0	0	0	0	0	0	0
ASV119	TATACGTACTACAATGTGGCGAGTAACATTGTTTGTCGAATGGCGCTTGCACATTCCTGCAATCCCCGTTCTAGAGAAGAAGCATAGTGCAACAGGTACGTTGGCTATGGTTTGCAGAACAGAATGACGTAAATTCGTTGTCGATACTAGATCGTTTACCGCCTTTTTAACGTTCTAGTGGAGCTTGATGACAGCGTTTCATCTGCGATGCGGCCGTGACCAGCTACACAGAATGACATATGTTCGTTGTTACTCCTGATTTGTTCACCGACTCTAGGACATTTCAGCAGTTGCTTGCATAGCAACGTTCTATATTGTCATTTGTAATGCAACCTGAGCTCAGGCGTGACTACCCGCTGAACTTAAGCATATCATTT	Metazoa	Nematoda	Chromadorea	Strongylida	Strongylidae	Parapoteriostomum	Parapoteriostomum mettami	377	1	1247	1247	0	0	0	0	0	0	0	0	0	0	0	0	0	0	0	0	0	0	0	0	0	0	0	0	0	0	0	0	0	0	0	0	0	0	0	0	0
ASV121	TATATATACTACAATGTGGCCTGTAACATTGTTTGTCGAATGGCGCTTGCATTCATTTGCAATCCCCGTTCTAGTTAAGAAATATTGCAACATGTATATTGCTTAGTCACAATTCAGATTAACGTCAATAGTCACTACTAGATCGTTTACCGCCATTTAACGTCTAGTAGGGCCTGTATGACTACGCTACCGATCGTTATCTGTAATGTGGCTGTGGCATAATACACAGAATGACGTATAATCGCTGTAACTGCTAATATGTTTACCGCTTATTAACATTTTAGCAGGGCCTGTTGACAGCGGTCTATAATGTCATTTGCAATGCAACCTGAGCTCAGGCGTGACTACCCGCTGAACTTAAGCTTATCATTT	Metazoa	Nematoda	Chromadorea	Strongylida	Strongylidae	Triodontophorus	Triodontophorus nipponicus	372	0	0	0	0	0	0	0	0	0	0	0	0	0	0	0	0	0	0	0	0	0	0	0	0	0	0	0	0	0	0	0	0	0	0	0	0	0	0	0	0
ASV124	TATAAATACTACAATGTGGCCTGTTACATTGTTTGTCGAATGGCGCTTGCATTCATTTGCAATCCCCATTCTAGAAAAGAAGCATATTGCAACATGTACGTTAGCTATGCCTTAATAACAGAAGCTATGCGTTGTTACTGCTGGATCGTTTAATGCCTGTTAACGTTCCAGCGGGGCCTGATGACAGCGCTTCGTTATCTGATTTGGCTATGGCTAACTACACAGAATGACATATATTCGTTGTCACTGTTGACTTGTTTACCGCCTACTAACATTTCAGCAGTGCCTGTATGACAACGCTCTATATTGTCATTTGCAATGCAACCTGAGCTCAGGCGTGACTACCCGCTGAACTTAAGCATATCATTT	Metazoa	Nematoda	Chromadorea	Strongylida	Strongylidae	Coronocyclus	Coronocyclus labratus	369	1	1188	0	0	0	0	0	0	0	0	0	0	0	0	0	0	0	0	0	0	0	0	0	0	0	0	0	0	0	0	0	0	0	0	0	0	0	0	0	0
ASV126	TATAAATACTACAATGTGGCCTGTTACATTGTTTGTCGAATGGCGCTTTCATTTATTTGAAGTCCCCATTCTAGAAAAGAAGCACATTGCAACATGTACGTTGGCTATGCCTTGAGAACAGAGGTGAACGCGTTGTTACTGCTGGATCGTTTAATGCCTGTTAACATTCCAGCGGGGCCTGATGACAGCGCTTCGTTATCTGATTTGGCTATGGCTAACTACACAGAATGACATATATTCGTTGTCACTGTTGATTTGTTTACCGCCTATTAACATTTCGAGAGTGCCTGTATGACAACGTTCTATATCGTCATTTGCAATGCAACCTGAGCTCAGGCGTGACTACCCGCTGAACTTAAGCATATCATTT	Metazoa	Nematoda	Chromadorea	Strongylida	Strongylidae	Cyathostomum	Cyathostomum montgomeryi	370	1	1160	0	0	0	0	0	0	0	0	0	0	0	0	0	1160	0	0	0	0	0	0	0	0	0	0	0	0	0	0	0	0	0	0	0	0	0	0	0	0
ASV131	TATAAATACTACAATGTGGCCTGTTACATTGTTTGTCGAATGGCGCTCGCATTCATTTGCAATCCCCATTCTAGAAAAGAAGCATATTGCAACATGTATGTTGGCTATGCCTGAGGAACAGAAGTGAATGCGTTGTTACTGCTAGATGGTTTAATGCCTGTTAACGTTCCAGCAGCGCCTGATGACAGCGCTTCGTTATCTGATTTGGCTATGGCTAATTACACAGAATGACATATATTCGTTGTCACTGTTGACTTGTTTACCGCCTACTAACATTTCAGCAGTGCCTGTATGACAACGTTCTATAATGTCATTTGCAATGCAACCTGAGCTCAGGCGTGACTACCCGCTGAACTTAAGCATATCATTT	Metazoa	Nematoda	Chromadorea	Strongylida	Strongylidae	Cylicostephanus	Cylicostephanus longibursatus	370	1	1010	0	0	0	0	0	0	0	0	0	0	0	0	0	0	0	0	0	0	0	0	0	1010	0	0	0	0	0	0	0	0	0	0	0	0	0	0	0	0
ASV138	TATAAATACTACAATGTGGCCTGTTACATTGTTTGTCGAATGGCGCTTGCATTCATTTGCAATCCCCATTCTAGAAAAGAAGCATATTGCAACATGTATGTTGGCTATGCCTGAGGAACAGAAGTGAAGCGTTGTTACTGCTAGATCGTTTAATGCCTGTTAACGTTCCAGCAGGGCCTGATGACAGCGCTTCGTTATCTGATTTGGCTATAGCTAATTACACAGAATGACATATATTCGTTGTCACTGTTGACTTGTTTACCGCCTACTAACATTTCAGCAGTGCCTGTATGACAACGTTCTATAATGTCATTTGCAATGCAACCTGAGCTCAGGCGTGACTACCCGCTGAACTTAAGCATATCATTT	Metazoa	Nematoda	Chromadorea	Strongylida	Strongylidae	Cylicostephanus	Cylicostephanus longibursatus	369	1	940	0	0	0	0	0	0	0	0	0	0	0	0	0	0	0	0	0	0	0	0	0	940	0	0	0	0	0	0	0	0	0	0	0	0	0	0	0	0
ASV139	TATATATACTACAATGTGGCCTGTAACATTGTTTGTTGAATGGCGCTTGCATTCACATGCAATCCCCGTTCTAGTTAAGAAATATTGCAACATGTATATTGCTTAGTCACAATTCAGATTAACGTGAATAGTCACTACTAGATCGTTTACCGCCATTTAACGTCTAGTAGGGCCTGTATGACTACGCTACCGATCGTTATCTGTAATGTGGCTGTGGCATACTACACAGAATGACGTATAATCGCTGTAACTGCTAATATGTTTACCGCTTATTAACATTTTAGCAGGGCCTGTTGACAGCGGTCTATAATGTCATTTGCAATGCAACCTGAGCTCAGGCGTGACTACCCGCTGAACTTAAGCATATCATTT	Metazoa	Nematoda	Chromadorea	Strongylida	Strongylidae	Triodontophorus	Triodontophorus nipponicus	372	1	912	0	0	0	0	0	0	0	0	0	0	0	0	0	0	0	0	0	0	0	912	0	0	0	0	0	0	0	0	0	0	0	0	0	0	0	0	0	0
ASV141	TATAAATACTACAATGTGGCCTGTTACATTGTTTGTCGAATGGCGCTTTCATTTATTTGAAGTCCCCATTCTAGAAAAGAAGCATATTGCAACATGTACGTTGGCTATGCCTTAAGAACAGGTGAACGCGTTGTTACTGCTGGATCGTTTAATGCCTGTTAACATTCCAGCGGGGCCTGATGACAGCGCTTCGTTATCTGATTTGGCTATGGCTAACTACACAGAATGACATATATTCGTTGTCACTGTTGATTTGTTTACCGCCTATTAACATTTCGAGAGTGCCTGTATGACAACGTTCTATATCGTCATTTGCAATGCAACCTGAGCTCAGGCGTGATTACCCGCTGAACTTAAGCATATCATTT	Metazoa	Nematoda	Chromadorea	Strongylida	Strongylidae	Cyathostomum	Cyathostomum montgomeryi	368	1	901	0	0	0	0	0	0	0	0	0	0	0	0	0	0	0	0	0	0	0	0	0	0	0	0	0	0	0	0	0	0	0	0	0	0	0	0	0	0
ASV142	TATAAATACTACAATGAGGCCTGTTACATTGTTTGTCGAATGGCGCTTGCATTCATTTGCAATCCCCATTCTAGAAAAGAAGCTAATTGCAACATGTACGTTAACTATTCCTTAATAACAGAAGTGAATGCGTTGTTACTGCTGGATCGTTTAATGCCTGTTAACGTTCCAGCGGGGCCTGATGACAGCGCTTCGTTATCTGATTTGGCCATGGCTAACTACACAGAATGACATATATTCGTTGTCACTGTTGACTTGTTTACTGCCTACTAACATTTCAGCAGTGCTTGTATGACAACGTTCTATATTGTCATTTGCAATGCAACCTGAGCTCAGGCGTGACTACCCGCTGAACTTAAGCATATCATTT	Metazoa	Nematoda	Chromadorea	Strongylida	Strongylidae	Coronocyclus	Coronocyclus labratus	370	1	897	0	0	0	0	0	0	0	0	0	0	0	0	0	0	0	0	0	0	0	0	0	0	0	0	0	0	0	0	0	0	0	0	0	0	0	0	0	0
ASV146	TATAAATACTACAATGTGGCCTGTTACATTGTTTGTCGAATGGCGCTTTCATTTATTTGAAGTCCCCATTCTAGAAAAGAAGCATATTGCAACATGTACGTTGGCTATGCCTTAAGAACAGGTGAACGCGTTGTTACTGCTGGATCGTTTAATGCTTGTTAACATTCCAGCGGGGCCTGATGACAGCGCTTCGTTATCTGATTTGGCTATGGCTAACTACACAGAATGACATATATTCGTTGTCACTGTTGATTTGTTTACCGCCTATTAACATTTCGAGAGTGCCTGTATGACAACGTTCTATATCGTCATTTGCAATGCAACCTGAGCTCAGGCGTGACTACCCGCTGAACTTAAGCATATCATTT	Metazoa	Nematoda	Chromadorea	Strongylida	Strongylidae	Cyathostomum	Cyathostomum montgomeryi	368	1	861	0	0	0	0	0	0	0	0	0	0	0	0	0	0	0	0	0	0	0	0	0	0	0	0	0	0	861	0	0	0	0	0	0	0	0	0	0	0
ASV156	TATATATACTACAATGTGGCCTGTAACATTGTTTGTCGAATGGCGCTTGCATTCATTTGCAATCCCCGTTCTAGTTAAGAAATATTGCAACATGTATATTGCTTAGTCACAATTCAGATTAACGTGAATAGTCACTACTAGATCGTTTACCGCCATTTAACGTCTAGTAGGGCCTGTATGACTACGCTACCGATCGTTATCTGTAATGCGGCTGTGGCATACTACACAGAATGACGTATAATCGCTGTAACTGCTAATATGTTTACCGCTTATTAACATTTTAGCAGGGCCTGTTGACAGCGGTCTGTAATGTCATTTGCAATGCAACCTGAGCTCAGGCGTGACTACCCGCTGAACTTAAGCATATCATTT	Metazoa	Nematoda	Chromadorea	Strongylida	Strongylidae	Triodontophorus	Triodontophorus nipponicus	372	1	722	0	0	0	0	0	0	0	0	0	0	0	0	0	0	0	0	0	0	0	0	722	0	0	0	0	0	0	0	0	0	0	0	0	0	0	0	0	0
ASV158	TATATATACTACAATGTGGCCTGTAACATTGTTTGTCGAATGGCGCTTGCATTCATTTGCAATCCCCGTTCTAGTTAAGAAATATTGCAACATGTATATTGCTTAGTCACAATTCAGATTAACGTGAATAGTCACTACTAGATCGTTTACCGCCATTTAACGTCTAGTAGGGCCTGTATGACTACGCTACCGATCGTTATCTGTGATGTGGCTGTGGCATACTACACAGAATGACGTATAATCGCTGTAACTGCCAATATGTTTACCGCTTATTAACATTTTAGCAGGGCCTGTTGACAGCGGTCTATAATGTCATTTGCAATGCAACCTGAGCTCAGGCGTGACTACCCGCTGAACTTAAGCATATCATTT	Metazoa	Nematoda	Chromadorea	Strongylida	Strongylidae	Triodontophorus	Triodontophorus nipponicus	372	1	714	0	0	0	0	0	0	0	0	0	0	0	0	0	0	0	0	0	0	0	714	0	0	0	0	0	0	0	0	0	0	0	0	0	0	0	0	0	0
ASV159	TATAAATATTACAATGAGGCCTGTTACATTGTTTGTCGAATGGCGCTTGCATTCATTTGCAATCCCCATTCTAGAAAAGAAGCTAATTGCAACATGTACGTTAACTATTCCTTAATAACAGAAGTGAATGCGTTGTTACTGCTGGATCGTTTAATGCCTGTTAACGTTCCAGCGGGGCCTGATGACAGCGCTTCGTTATCTGATTTGGCCATGGCTAACTACACAGAATGACATATATTCGTTGTCACTGTTGACTTGTTTACCGCCTACTAACATTTCAGCAGTGCTTGTATGACAACGTTCTATATTGTCATTTGCAATGCAACCTGAGCTCAGGCGTGACTACCCGCTGAACTTAAGCATATCATTT	Metazoa	Nematoda	Chromadorea	Strongylida	Strongylidae	Coronocyclus	Coronocyclus labratus	370	1	710	0	0	0	0	0	0	0	0	0	0	0	0	0	0	0	0	0	0	0	0	710	0	0	0	0	0	0	0	0	0	0	0	0	0	0	0	0	0
ASV165	TATATGTGTACTGCAATGTAGCCTGTTAAACATTGTTTGTCGAATGGTGTATACATATTCAAATTGTATCCCCCATTCTAGAAAAGAATCAATTGCAACATGTATATTATTTTTGATATACACAGTATGTCATGGATTTATTCTCACTACTTAATTGTTTACCGACTTATTAGCAATTTAGTAGAGCCTGTATGAAGAATCAAATCTAATGACATTTGCAATGCAACCTGAACTCAGGCGTGACTACCCGCTGAACTTAAGCATATCATTT	Metazoa	Nematoda	Chromadorea	Strongylida	Strongylidae	Strongylus	Strongylus vulgaris	271	0	0	0	0	0	0	0	0	0	0	0	0	0	0	0	0	0	0	0	0	0	0	0	0	0	0	0	0	0	0	0	0	0	0	0	0	0	0	0	0
ASV168	TATATGTGTACTACAATGTAGCCTGTTAAACATTGTTTGTCGAATGGTGTATACATATTCAAATTGTATCCCCCATTCTAGAAAAGAATCAATTGCAACATGTATATTATTTTTGATATACACAGTATGTCATGGATTTATTCTCACTACTTAATTGTTTACCGACTTATTAACAATTTAGTAGAGCCTGTATGAAGAATCAAATCTGATGACATTTGCAATGCAACCTGAACTCAGGCGTGACTACCCGCTGAACTTAAGCATATCATTT	Metazoa	Nematoda	Chromadorea	Strongylida	Strongylidae	Strongylus	Strongylus vulgaris	271	1	637	0	0	0	0	0	0	0	0	0	0	0	0	0	637	0	0	0	0	0	0	0	0	0	0	0	0	0	0	0	0	0	0	0	0	0	0	0	0
ASV173	TATGAATACTACAATGTGGCCTGTTACATTGTTTGTCGAATGGCGCTTGCATTCATTTGCAATCCCCATTCTAGAAAAGAAGCATATTGCAACATGTATGTTAGTTGTGCCTTAAGAACAGAAGTGAACGCGTTGTTACTGCTGAAACGTTTAATGCCTGTTAACGTTTCAGTGGAGGCCTGATGACATCGCTTCGTTATCTGATTTGGCTATGGCTAACTACACAGAATGACATATATTCGTTGTCACTGTTGACTTGTTTACCGCCTACTAACATTTCAGCAGTGCCTGTATGACAACGTTCTATATTGTCATTTGCAATGCAACCTGAGCTCAGGCGTGACTACCCGCTGAACTTAAGCATATCATTT	Metazoa	Nematoda	Chromadorea	Strongylida	Strongylidae	unclassified	unclassified	371	1	602	0	0	0	0	0	0	0	0	0	0	0	0	0	0	0	0	0	0	0	0	0	602	0	0	0	0	0	0	0	0	0	0	0	0	0	0	0	0
ASV174	TATAAATACTACAATGTGGCCTGTTACATTGTTTGTCGAATGGCGCTTTCATTTATTTGAAATCCCCATTCTAGAAAAGAAGCATATTGCAACATGTACGTTGGCTATGCCTAAAGAGCAGAGGTGAACGCGTTGTCACTGCTGGATCGTTTAATGCCTGTTAACATTCCAGCGGGGCCTGATGACAGCGCTTCGTTATCTGATTTGGCTATGGCTAACTACACAGAATGACATATATTCGTTGTCACTGTTGATTTGTTTACCGCCTATTAACATTTCGAGAGTGCCTGTATGACAACGTTCTATATCGTCATTTGCAATGCAACCTGAGCTCAGGCGTGACTACCCGCTGAACTTAAGCATATCATTT	Metazoa	Nematoda	Chromadorea	Strongylida	Strongylidae	Cyathostomum	Cyathostomum montgomeryi	370	1	579	0	0	0	0	0	0	0	0	0	0	0	0	0	0	0	0	0	0	0	0	0	0	0	0	0	0	0	0	0	0	0	0	0	0	0	0	579	0
ASV175	TATAAATACTACAATGTGGCCTGTTACATTGTTTGTCGAATGGCGCTTTCATTTATTTGAAATCCCCATTCTAGAAAAGAAGCATATTGCAACATGTACGTTGGCCATGCCTTAGGAACAGAGGTGAACGCGTTGTTACTGCTGGATCGTTTAATGCCTGTTAACATTCCAGCGGGGCCTGATGACAGCGCTTCGTTATCTGATTTGGCTATGGCTAATTACACAGAATGACATATATTCGTTGTCACTGTTGATTTGTTTACCGCCTATTAACATTTCAAGAGTGCCTGTATGACAACGTTCTATATCGTCATTTGCAATGCAACCTGAGCTCAGGCGTGACTACCCGCTGAACTTAAGCATATCATTT	Metazoa	Nematoda	Chromadorea	Strongylida	Strongylidae	Cyathostomum	Cyathostomum montgomeryi	370	1	571	0	0	0	0	0	0	0	0	0	0	0	0	0	0	0	0	0	0	0	0	0	0	0	0	0	0	0	0	0	0	0	0	0	0	0	0	0	0
ASV176	TATACGTACTACAATGTGGCGAGTAACATTGTTTGTCGAATGGCGCTTGCACATTCCTGCAATCCCCGTTCTAGAGAAGAAACATAGTGCAACAGGTACGTTGGCTATGGTTTGCAGAACAGAATGACGTAAATTCGTTGTCGATACTAGATCGTTTACCGCCTTTTTAACGTTCTAGTGGAGCTTGATGACAGCGTTTCATCTGCGATGCGGCCGTGACCAGCTACACAGAATGACATATGTTCGTTGTTACTCCTGATTTGTTCACCGACTCTAGGACATTTCAGCAGTTGCTTGCATAGCAACGTTCTATATTGTCATTTGTAATGCAACCTGAGCTCAGGCGTGACTACCCGCTGAACTTAAGCATATCATTT	Metazoa	Nematoda	Chromadorea	Strongylida	Strongylidae	Parapoteriostomum	Parapoteriostomum mettami	377	1	565	565	0	0	0	0	0	0	0	0	0	0	0	0	0	0	0	0	0	0	0	0	0	0	0	0	0	0	0	0	0	0	0	0	0	0	0	0	0
ASV177	TATAAATACTACAATGTGGCCTGTTACATTGTTTGTCGAATGGCGCTTGCATTCATTTGCAATCCCCATTCTAGAAAAGAAGCATATTGCAACATGTATGTTGGCTATATCTGATTTGGCTTTTGGCTAACTACACAGAATGACATATAATCGATGTCACTGTTGACTTGTTTACCGCCTACTAACATTTCAGCAGTGCCTGTATGACAACGTTCTATATTGTCATTTGCAATGCAACCTGAGCTCAGGCGTGACTACCCGCTGAACTTAAGCATATCATTT	Metazoa	Nematoda	Chromadorea	Strongylida	Strongylidae	Cylicostephanus	Cylicostephanus calicatus	282	1	565	0	0	0	0	0	0	0	0	0	0	0	0	0	0	0	0	0	0	0	0	0	565	0	0	0	0	0	0	0	0	0	0	0	0	0	0	0	0
ASV178	TATATATACTACAATGTGGCCTGTAACATTGTTTGTCGAATGGCGCTTGCATTCATTTGCAATCCCCGTTCTAGTTAAGAAATATTGCAACATGTATATTGCTTAGTCACAATTCAGATTAACGTGAATAGTCACTACTAGATCGTTTACCGCCATTTAACGTCTAGTAGGGCCTGTATGACTACGCTACCGATCGTTATCTGTAATGTGGCTGTGACATACTACACAGAATGACGTATAATCGCTGTAACTGCTAATATGTTTACCGCTTATTAACATTTTAGCAGGGCCTGTTGACAGCGGTCTATAATGTCATTTGCAATGCAACCTGAGCTCAGGCGTGACTACCCGCTGAACTTAAGCATATCATTT	Metazoa	Nematoda	Chromadorea	Strongylida	Strongylidae	Triodontophorus	Triodontophorus nipponicus	372	1	562	0	0	0	0	0	0	0	0	0	0	0	0	0	0	0	0	0	0	0	562	0	0	0	0	0	0	0	0	0	0	0	0	0	0	0	0	0	0
ASV181	TATAAATATTACAATGTGGCCTGTTACATTGTTTGTCGAATGGCGCTTGCATTCATTTGCAATCCCCATTCTAGAAAAGAAGCATATTGCAACATGTATGTTGGCTATATCTGATTTGGCTATGGCTAACTACACAGAATGACATATAATCGTTGTCACTGTTGACTTGTTTACCGCCTACTAACATTTCAGCAGTGCCTGTATGACAACGTTCTATATTGTCATTTGCAATGCAACCTGAGCTCAGGCGTGATTACCCGCTGAACTTAAGCATATCATTT	Metazoa	Nematoda	Chromadorea	Strongylida	Strongylidae	Cylicostephanus	Cylicostephanus calicatus	281	1	545	0	0	0	0	0	0	0	0	0	0	0	0	0	0	0	0	0	0	0	0	0	545	0	0	0	0	0	0	0	0	0	0	0	0	0	0	0	0
ASV183	TATAAATACTACAATGTGGCCTGTTACATTGTTTGTCGAATGGCGCTTGCATTCATTTGCAATCCCCATTCTAGAAAAGAAGCATATTGCAACATGTAAGTTGGCGATGCCTTACGAACAGAAGTGAATGCGCTGTTACTGCTGGATCGTTTACTGCCTGTTAACATTCCAGTGGGGCCTGATGACAGCGCTTCGTTATCTGATTTGGCTATGGCCAACTACACAGAATGACATATATTCGTTGTCACTGTTGACTTGTTTACCGCCTACTAACATTTCAGCAGTGCCTGTATGACAACGTTATATATTGTCATTTGCAATGCAACCTGAGCTCAGGCGTGACTACCCGCTGAACTTAAGCATATCATTT	Metazoa	Nematoda	Chromadorea	Strongylida	Strongylidae	unclassified	unclassified	370	1	516	0	0	0	0	0	0	0	0	0	0	0	0	0	0	0	0	516	0	0	0	0	0	0	0	0	0	0	0	0	0	0	0	0	0	0	0	0	0
ASV184	TATAAATACTACAATGTGGCCTGTTACATTGTTTGTCGAATGGCGCTTGCATTCATTTGCAATCCCCATTCTAGAAAAGAAGCATATTGCAACATGTATGTTGGCTCTGCCTGAGGAACAGAAGTGAATGCGTTGTTACTGCTAGATGGTTTAATGCCTGTTAACGTTCCAGCAGGGCCTGATGACAGCGCTTCGTTATCTGATTTGGCTATAGCTAATTACACAGAATGACATATATTCGTTGTCACTGTTGACTTGTTTACCGCCTACTAACATTTCAGCAGTGCCTGTATGACAACGTTCTATAACGTCATTTGCAATGCAACCTGAGCTCAGGCGTGACTACCCGCTGAACTTAAGCATATCATTT	Metazoa	Nematoda	Chromadorea	Strongylida	Strongylidae	Cylicostephanus	Cylicostephanus longibursatus	370	1	513	0	0	0	0	513	0	0	0	0	0	0	0	0	0	0	0	0	0	0	0	0	0	0	0	0	0	0	0	0	0	0	0	0	0	0	0	0	0
ASV185	TATAAATACTACAATGTGGCCTGTTACATTGTTTGTCGAATGGCGCTTTCATTTATTTGAAATCCCCATTCTAGAAAAGAAGCATATTGCAACATGTACGTTGGCCATGCCTTAGGAACAGAGGTGAACGCGTTGTTACTGCTGGATCGTTTAATGCCTGTTAACATTCCAGCAGGGCCTGATGACAGCGCTTCGTTATCTGATTTGGCTATGGCTAACTACACAGAATGACATATATTCGTTGTCACTGTTGATTTGTTTACCGCCTATTAACATTTCAAGAGTGCTTGTATGACAACGTTCTATATCGTCATTTGCAATGCAACCTGAGCTCAGGCGTGACTACCCGCTGAACTTAAGCATATCATTT	Metazoa	Nematoda	Chromadorea	Strongylida	Strongylidae	Cyathostomum	Cyathostomum montgomeryi	370	1	489	0	0	0	0	0	0	0	0	0	0	0	0	0	0	0	0	0	0	0	0	0	0	0	0	0	0	0	0	0	0	0	0	0	0	0	0	0	0
ASV186	TATAAATACTACAATGTGGCCTGTTACATTGTTTGTCGAATGGCGCTTTCATTTATTTGAAGTCCCCATTCTAGAAAAGAAGCATATTGCAACATGTACGTTGGCTATGCCTTAAGAACAGAGGTGAAGGCGTTGTTACTGCTGGATCGTTTAATGCCTGTTAACATTCCAGCGGGGCCTGATGACAGCGCTTCGTTATCTGATTTGGCTATGGCTAACTACACAGAATGACATATATTCGTTGTCACTGTTGATTTGTTTACCGCCTATTAACATTTCGAGAGTGCCTGTATGACAACGTTCTATATCGTCATTTGCAATGCAACCTGAGCTCAGGCGTGACTACCCGCTGAACTTAAGCATATCATTT	Metazoa	Nematoda	Chromadorea	Strongylida	Strongylidae	Cyathostomum	Cyathostomum montgomeryi	370	1	488	0	0	0	0	0	0	0	0	0	0	0	0	0	0	0	0	0	0	0	0	0	0	0	0	0	0	0	0	0	0	0	0	0	0	0	0	0	0
ASV189	TATATATACTACAATGTGGCCTGTAACATTGTTTGTCGAATGGCGCTTGCATTCATTTGCAATCCCCGTTCTAGTTAAGAAATATTGCAACATGTATATTGCTTAGTCACAATTCAGATTAACGTGAATAGTCACTACTAGATCGTTTACCGCCATTTAACGTCTAGTAGGGCCTGTATGACTACGCTCGATCGTTATCTGTAATGTGGCTGTGGCATACTACACAGAATGACGTATAATCGCTGTAACTGCTAATATGTTTACCGCTTATTAACATTTTAGCAGGGCCTGTTGACAGCGGTCTATAATGTCATTTGCAATGCAACTTGAGCTCAGGCGTGACTACCCGCTGAACTTAAGCATAGCATAT	Metazoa	Nematoda	Chromadorea	Strongylida	Strongylidae	Triodontophorus	Triodontophorus nipponicus	370	1	476	0	0	0	0	0	0	0	0	0	0	0	0	0	0	0	0	0	0	0	0	0	0	0	0	0	0	0	0	0	0	0	0	0	0	0	0	0	0
ASV191	TATAAATACTACAATGTGGCCTGTTACATTGTTTGTCGAATGGCGCTTTCATTTATTTGAAATCCCCATTCTAGAAAAGAAGCATATTGCAACATGTACGTTGGCCATGCCTTAGGAACAGAGGTGAACGCGTTGTTACTGCTGGATCGTTTAATGCCTGTTAACATTTCAGCGGGGCCTGATGACAGCGCTTCGTTATCTGATTTGGCTATGGCTAACTACACAGAATGACATATATTCGTTGTCACTGTTGATTTGTTTACCGCCTATTAACATTTCAAGAGTGCCTGTATGACAACGTTCTATATCGTCATTTGCAATGCAACCTGAGCTCAGGCGTGACTACCCGCTGAACTTAAGCATATCATTT	Metazoa	Nematoda	Chromadorea	Strongylida	Strongylidae	Cyathostomum	Cyathostomum montgomeryi	370	1	471	0	471	0	0	0	0	0	0	0	0	0	0	0	0	0	0	0	0	0	0	0	0	0	0	0	0	0	0	0	0	0	0	0	0	0	0	0	0
ASV195	TATAAATACTACAATGTGGCCAGTTACATTGTTTGTCGAATGGCGCTTTCATTTATTTGAAATCCCCATTCTAGAAAAGAAGCATATTGCAACATGTACGTTGGCCATGCCTTAGGAACAGAGGTGAACGCGTTGTTACTGCTGGATCGTTTAATGCCTGTTAACATTCCAGCGGGGCCTGATGACAGCGCTTCGTTATCTGATTTGGCTATGGCTAACTACACAGAATGACATATATTCGTTGTCACTGTTGATTTGTTTACCGCCTATTAACATTTCAAGAGTGCCTGTATGACAACGTTCTATATCGTCATTTGCAATGCAACCTGAGCTCAGGCGTGACTACCCGCTGAACTTAAGCATATCATTT	Metazoa	Nematoda	Chromadorea	Strongylida	Strongylidae	Cyathostomum	Cyathostomum montgomeryi	370	1	439	0	0	0	0	0	0	0	0	0	0	0	0	0	0	0	0	0	0	0	0	0	0	0	0	0	0	0	0	0	0	0	0	0	0	0	0	0	0
ASV196	TATAAATATTACAATGTGGCCTGTTACATTGTTTGTCGAATGGCGCTTTCATTTATTTGAAATCCCCATTCTAGAAAAGAAGCATATTGCAACATGTACGTTGGCTATGCCTTAAGAACAGAGGTGAACGCGTTGTTACTGCTGGATCGTTTAATGCCTGTTAACATTCCAGCGGGGCCTGATGACAGCGCTTCGTTATCTGATTTGGTATGGCTAACTACACAGAATGACATATATTCGTTGTCACTGTCGATTTGTTTACCGCCTATTAACATTTCGAGAGTGCCTGTATGACAGCGTTCTATATCGTCATTTGCAATGCAACCTGAGCTCAGGCGTGACTACCCGCTGAACTTAAGCATATCATTT	Metazoa	Nematoda	Chromadorea	Strongylida	Strongylidae	Cyathostomum	Cyathostomum montgomeryi	369	1	438	0	0	0	0	0	0	0	0	0	0	0	0	0	0	0	0	0	0	0	0	0	0	0	0	0	0	0	0	0	0	0	0	0	0	0	0	438	0
ASV197	TATAAATACTACAATGTGGCCTGTTACATTGTTTGTCGAATGGCGCTTTCATTTATTTGAAATCCCCATTCTAGAAAAGAAGCATATTGCAACATGTACGTTGGCCATGCCTCAGGAACAGAGGTGAACGCGTTGTTACTGCTGGATCGTTTAATGCCTGTTAACATTCCAGCAGGGCCTGATGACAGCGCTTCGTTATCTGATTTGGCTATGGCTAACTACACAGAATGACATATATTCGTTGTCACTGTTGATTTGTTTACCGCCTATTAACATTTCAAGAGTGCCTGTATGACAACGTTCTATATCGTCATTTGCAATGCAACCTGAGCTCAGGCGTGACTACCCGCTGAACTTAAGCATATCATTT	Metazoa	Nematoda	Chromadorea	Strongylida	Strongylidae	Cyathostomum	Cyathostomum montgomeryi	370	1	428	0	0	0	0	0	0	0	0	0	0	0	0	0	0	0	0	0	0	0	0	0	0	0	0	0	0	0	0	0	0	0	0	0	0	0	0	0	0
ASV198	TATAAATACTACAATGTGGCCTGTTACATTGTTTGTCGAATGGCGCTTGCATTCATTTGCAATCCCCATTCTAGAAAAGAAGCATATTGCAACATGTAAGTTGGCGATGCCTTACGAACAGAAGTGAATGCGCTGTTACTGCTGGATTGTTTAATGCCTGTTAACATTCCAGTGGGGCCTGATGACAGCGCTTCGTTATCTGATTTGGCTATGGCCAACTACACAGAATGACATATATTCGTTGTCACTGTTGACTTGTTTACCGCCTACTAACATTTCAGCAGTGCCTGTATGACAACGTTATATATTGTCATTTGCAATGCAACTTGAGCTCAGGCGTGACTACCCGCTGAACTTAAGCATAGCATAT	Metazoa	Nematoda	Chromadorea	Strongylida	Strongylidae	Cylicostephanus	Cylicostephanus longibursatus	370	1	421	0	0	0	0	0	0	0	0	0	0	0	0	0	0	0	0	0	0	0	0	0	0	0	0	0	0	0	0	0	0	0	0	0	0	0	0	0	0
ASV199	TATAAATACTACAATGTGGCCTGTTACATTGTTTGTCGAATGGCGCTTGCATTCATTTGCAATCCCCATTCTAGAAAAGAAGCATATTGCAACATGTATGTTGGCTATGCCCTAACAGAAGTGGATGCGTTGTTACTGCTGGTTCGTTTAATGCCTGTTAACGTTCCAGTAGGGCCTGATGACAGCGCTTCGTTATCTGATTTGGCTATAGCTAATTACACAGAATGACATGTATTCGTTGTCACTGTTGACTTGTTTACCGCCTACTAACATTTCAGCAGTGCCTGTATGACAACGATCTATATTGTCATTTGCAATGCAACCTGAGCTCAGGCGTGACTACCCGCTGAACTTAAGCATATCACTT	Metazoa	Nematoda	Chromadorea	Strongylida	Strongylidae	Cylicostephanus	Cylicostephanus longibursatus	367	1	415	0	0	0	0	0	0	0	0	0	0	0	0	0	0	0	0	0	0	0	0	0	0	0	0	0	0	0	0	0	0	0	0	0	0	0	0	0	0
ASV200	TATAAATACTACAATGTGGCCTGTTACATTGTTTGTCGAATGGCGCTTGCATTCATTTGCAATCCCCATTCTAGAAAAGAAGCATATTGCAACATGTATGTTGGCTATGCCCTAACAGAGGTGGATGCGTTGTTACTGCTGGTTCGTTTAATGCCTGTTAACGTTCCAGTAGGGCCTGATGACAGCGCTTCGTTATCTGATTTGGCTATAGCTAATTACACAGAATGACATATGTTCGTTGTCACTGTTGACTTGTTTACCGCCTACTAACATTTCAGCAGTGCCTGTATGACAACGATCTATATTGTCATTTGCAATGCAACCTGAGCTCAGGCGTGACTACCCGCTGAACTTAAGCATATCACTT	Metazoa	Nematoda	Chromadorea	Strongylida	Strongylidae	Cylicostephanus	Cylicostephanus longibursatus	367	1	410	0	0	0	0	0	0	0	0	0	0	0	0	0	0	0	0	0	0	0	0	0	0	0	0	0	0	0	0	0	0	0	0	0	0	0	0	0	0
ASV203	TATAAATACTACAATGTGGCCTGTTACATTGTTTGTCGAATGGCGCTTGCATTCATTTGCAATCCCCGTTCTAGAAAAGAAGCATATTGCAACATGTATGTTGGCTATGCCCTAACAAAAGTGGATGCGTTGTTACTGCTGGTTCGTTTAATGCCTGTTAACGTTCCAGTAGGGCCTGATGACAGCGCTTCGTTATCTGATTTGGCTATAGCTAATTACACAGAATGACATATATTCGTTGTCACTGTTGACTTGTTTACCGCCTACCAACATTTCAGCAGTGCCTGTATGACAACGATCTATATTGTCATTTGCAATGCAACCTGAGCTCAGGCGTGACTACCCGCTGAACTTAAGCATATCACTT	Metazoa	Nematoda	Chromadorea	Strongylida	Strongylidae	Cylicostephanus	Cylicostephanus longibursatus	367	1	399	0	0	0	0	0	0	0	0	0	0	0	0	0	0	0	0	0	0	0	0	0	0	0	0	0	0	0	0	0	0	0	0	0	0	0	0	0	0
ASV204	TATAAATACTACAATGTGGCCTGTTACATTGTTTGTCGAATGGCGCTTGCATTCATTTGCAATCCCCATTCTAGAAAAGAAGCATATTGCAACATGTATGTTGGCTATTTCTGATTTGGCTATGGCTAACTACACAGAATGACATATAATCGTTGTCACTGTTGACTTGTTTACCGCCTACTAACATTTCAGCAGTGCCTGTATGACAACGTTCTATATTGTCATTTGCAATGCAACCTGAGCTCAGGCGTGACTACCCGCTGAACTTAAGCATATCATTT	Metazoa	Nematoda	Chromadorea	Strongylida	Strongylidae	Cylicostephanus	Cylicostephanus calicatus	281	1	398	0	0	0	0	0	0	0	0	0	0	0	0	0	0	0	0	0	0	0	0	0	398	0	0	0	0	0	0	0	0	0	0	0	0	0	0	0	0
ASV205	TATAAATACTACAATGAGGCCTGTTACATTGTTTGTCGAATGGCGCTTGCATTCATTTGCAATCCCCATTCTAGAAAAGAAGCTAACTGCAACATGTACGTTAACTATTCCTTAATAACAGAAGTGAATGCGTTGTTACTGCTGGATCGTTTAATGCCTGTTAACGTTCCAGCGGGGCCTGATGACAGCGCTTCGTTATCTGATTTGGCCATGGCTAACTACACAGAATGACATATATTCGTTGTCACTGTTGACTTGTTTACCGCCTACTAACATTTCAGCAGTGCCTGTATGACAACGTTCTATATTGTCATTTGCAATGCAACCTGAGCTCAGGCGTGACTACCCGCTGAACTTAAGCATATCATTT	Metazoa	Nematoda	Chromadorea	Strongylida	Strongylidae	Coronocyclus	Coronocyclus labratus	370	1	395	0	0	0	0	0	0	0	0	0	0	0	0	0	0	0	0	0	395	0	0	0	0	0	0	0	0	0	0	0	0	0	0	0	0	0	0	0	0
ASV206	TATAAATACTACAATGTGGCCTGTTACATTGTTTGTCGAATGGCGCTTGCATTCATTTGCAATCCCCATTCTAGAAAAGAAGCATATTGCAACATGTAAGTTGGCGATGCCTTACGAACAGAAGTGAATGCGCTGTTACTGCTGGATTGTTTAATGCCTGTTAACATTCCAGTGGGGCCTGATGACAGCGCTTCGTTATCTGATTTGGCTATGGCCAACTACACAGAATGACATATATTCGTTGTCACTGTTGACTTGTTTACCGCCTACTAACATTTCAGCAGTGCCTGTATGACAACGTTATATATTGTCATTTGCAATGCAACCTGAGCTCAGGCGTGACTACCCGCTAAACTTAAGCATATCATTT	Metazoa	Nematoda	Chromadorea	Strongylida	Strongylidae	unclassified	unclassified	370	1	392	0	0	0	0	0	0	0	0	0	0	0	0	0	0	0	0	0	0	0	0	0	0	0	0	0	0	0	0	0	0	0	0	0	0	0	0	0	0
ASV209	TATAAATACTACAATGTGGCCTGTTACATTGTTTGTCGAATGGCGCTTGCATTCATTTGCAATCCCCATTCTAGAAAAGAAGCATATTGCAACATGTACGTTAGCTATGCCTTAATAACAGAAGTGAATGCGTTGTTACTGCTGGATCGTCTAATGCCTGTTAACGTTCCAACGGGGCCTGATGACAGCGCTTCGTTATCTGATTTGGCCATGGCTAACTACACAGAATGACATATATTCGTTGTCACTGTTGACTTGTTTACCGCCTACTAACATTTCAGCAGTGCCTGTATGACAACGTTCTATATTGTCATTTGCAATGCAACCTGAGCTCAGGCGTGACTACCCGCTGAACTTAAGCATATCATTT	Metazoa	Nematoda	Chromadorea	Strongylida	Strongylidae	Coronocyclus	Coronocyclus labratus	370	1	368	0	0	0	0	0	0	0	0	0	0	0	0	0	0	0	0	0	0	0	0	0	0	0	0	0	0	0	0	0	0	0	0	0	0	0	0	0	0
ASV211	TATAAATACTACAATGTGGCCTGTTACATTGTTTGTCGAATGGCGCTTTCATTTATTTGAAATCCCCATTCTAGAAAAGAAGCATATTGCAACATGTACGTTGGTCATGCCTTAGGAACAGAGGTGAACGCGTTGTTACTGCTGGATCGTTTAATGCCTGTTAACATTCCAGCGGGGCCTGATGACAGCGCTTCGTTATCTGATTTGGCTATGGCTAACTACACAGAATGACATATATTCGTTGTCACTGTTGATTTGTTTACCGCCTATTAACATTTCAAGAGTGCCTGTATGACAACGTTCTATATCGTCATTTGCAATGCAACCTGAGCTCAGGCGTGACTACCCGCTGAACTTAAGCATATCATTT	Metazoa	Nematoda	Chromadorea	Strongylida	Strongylidae	Cyathostomum	Cyathostomum montgomeryi	370	1	356	0	0	0	0	0	0	0	0	0	0	0	0	0	0	0	0	0	0	0	0	0	0	0	0	0	0	0	0	0	0	0	0	0	0	0	0	0	0
ASV212	TATAAATACTACAATGTGGCCTGTTACATTGTTTGTCGAATGGCGCTTTCATTTATTTGAAGTCCCCATTCTAGAAAAGAAGCATATTGCAACATGTACGTTGGCTATGCCTTAAGAACAGGTGAACGCGTTGTTACTGCTGGATCGTTTAATGCCTGTTAACATTCCAGCGGGGCCTGATGACAGCGCTTCGTTATCTGATTTGGCTATGGCTAACTACACAGAATGACATATATTCGTTGTCACTGTTGATTTGTTTACCGCCTATCAACATTTCGAGAGTGCCTGTATGACAACGTTCTATATCGTCATTTGCAATGCAACCTGAGCTCAGGCGTGACTACCCGCTGAACTTAAGCATATCATTT	Metazoa	Nematoda	Chromadorea	Strongylida	Strongylidae	Cyathostomum	Cyathostomum montgomeryi	368	1	346	0	0	0	0	0	0	0	0	0	0	0	0	0	0	0	0	0	0	0	0	0	0	0	0	0	0	0	0	0	0	0	0	0	0	0	0	0	0
ASV213	TATAAATACTACAATGTGGCCTGTTACATTGTTTGTCGAATGGCGCTTTCATTTATTTGAAATCCCCATTCTAGAAAAGAAGCATATTGCAACATGTACGTTGGCCATGCCTTAGGAACAGAGGTGAACGCGCTGTTACTGCTGGATCGTTTAATGCCTGTTAACATTCCAGCGGGGCCTGATGACAGCGCTTCGTTATCTGATTTGGCTATGGCTAACTACACAGAATGACATATATTCGTTGTCACTGTTGATTTGTTTACCGCCTATTAACATTTCAAGAGTGCCTGTATGACAACGTTCTATATCGTCATTTGCAATGCAACCTGAGCTCAGGCGTGACTACCCGCTGAACTTAAGCATATCATTT	Metazoa	Nematoda	Chromadorea	Strongylida	Strongylidae	Cyathostomum	Cyathostomum montgomeryi	370	1	342	0	0	0	0	0	0	0	0	0	0	342	0	0	0	0	0	0	0	0	0	0	0	0	0	0	0	0	0	0	0	0	0	0	0	0	0	0	0
ASV214	TATAAATACTACAATGTGGCCTGTTACATTGTTTGTCGAATGGCGCTTGCATTCATTTGCAATCCCCATTCTAGAAAAGAAGCATATTGCAACATGTATGTTGGCTATGTTAGAAAAAGAAGTGAATGCGTTGTTACTGCTGGATCGTTTAATGCCTGTTAACGTTCCAGCAGGGCCTGATGACAGCGCTTCGTTATCTGATTTGGCTATAGCTAATTACACAAAATGACATATATTCGTTGTCAGTGTTGACTTGTTTACCGCCTACTAACATTTCAGCAGTGCCTGTATGACAACGTTCTATAATGGCATTTGCAATGCAACCTGAGCTCAGGCGTGACTACCCGCTGAACTTAAGCATATCATTT	Metazoa	Nematoda	Chromadorea	Strongylida	Strongylidae	Cylicostephanus	Cylicostephanus longibursatus	368	1	340	0	0	0	0	0	0	0	0	0	0	0	0	0	0	0	0	0	0	0	0	0	0	340	0	0	0	0	0	0	0	0	0	0	0	0	0	0	0
ASV215	TATAAATACTACAATGTGGCCTGTTACATTGTTTGTCGAATGGCGCTTTCATTTATTTGAAATCCCCATTCTAGAAAAGAAGCATATTGCAACATGTAAGTTGGCGATGCCTTACGAACAGAAGTGAATGCCTGTTACTGCTGGATCGTTTAATGCCTGTTAACATTCCAGTGGGGCCTGATGACAGCGCTTCGTTATCTGATTTGGCTATGGCCAACTACACAGAATGACGTATATTCGTTGTCACTGTTGACTTGTTTACCGCCTACTAACATTTCAGCAGTGCCTGTATGACAACGTTATATATTGTCATTTGCAATGCAACCTGAGCTCAGGCGTGACTACCCGCTGAACTTAAGCATATCATTT	Metazoa	Nematoda	Chromadorea	Strongylida	Strongylidae	unclassified	unclassified	369	1	326	0	326	0	0	0	0	0	0	0	0	0	0	0	0	0	0	0	0	0	0	0	0	0	0	0	0	0	0	0	0	0	0	0	0	0	0	0	0
ASV216	TATAAATACTACAATGTGGCCTGTTACATTGTTTGTCGAATGGCGCTTTCATTTATTTGAAATCCCCATTCTAGAAAAGAAGCATATTGCAACATGTACGTTGGCCATGCCTTAGGAACAGAGGTGAACGCGTTGTTACTGCTGGATCGTTTAATGCCTGTTAACATTCCAGCGGGGCCTGATGACAGCGCTTCGTTATCTGATTTGGCTATGGCTAACTACACAGAATGACATATATTCGTTGTCACTGTTGATTTGTTTACCGCCTATTAACATTTCAAGAGTGCCTGTATGACAACGTTCAATATCGTCATTTGCAATGCAACCTGAGCTCAGGCGTGACTACCCGCTGAACTTAAGCATATCATTT	Metazoa	Nematoda	Chromadorea	Strongylida	Strongylidae	Cyathostomum	Cyathostomum montgomeryi	370	1	314	314	0	0	0	0	0	0	0	0	0	0	0	0	0	0	0	0	0	0	0	0	0	0	0	0	0	0	0	0	0	0	0	0	0	0	0	0	0
ASV218	TATAAATACTACAATGTGGCCTGTTACATTGTCTGTCGAATGGCGCTTGCATTCATTTGCAATCCCCATTCTAGAAAAGAAGCATATTGCAACATGTATGTTGACTATGCCTTGACAGAAGTGAATGCGTTGTTACTGCTGGTTCGTTCAATGCCTGTTAACGTTCCAGTAGGGCCTGATGACAGCGCTTCGTTATCTGATTTGGCTATAGCTAATTACACAGAATGACATATATTCGTTGTCACTGTTGACTTGTTTACCGCCTACTAACATTTCAGCAGTGCCTGTATGACAACGTTCTATATTGTCATTTGCAATGCAACCTGAGCTCAGGCGTGACTACCCGCTGAACTTAAGCATATCACTT	Metazoa	Nematoda	Chromadorea	Strongylida	Strongylidae	Cylicostephanus	Cylicostephanus longibursatus	367	1	309	0	0	0	0	0	0	0	0	0	0	0	0	0	0	0	0	0	0	0	0	0	0	0	0	0	0	0	0	0	0	0	0	0	0	0	0	0	0
ASV220	TATAAATACTACAATGTGGCCTGTTACATTGTTTGTCGAATGGCGCTTTCATTTATTTGAAATCCCCATTCTAGAAAAGAAGCATATTGCAACATGTACGTTGGCCATGCCTTAGGAACAGAGGTGAACGCGTTGTTACTGCTGGATCGTTTAATGCCTGTTAACATTCCAGCGGGGCCTGATGACAGCGCTTCGTTATCTGATTTGGCTATGGCTAACTACACAGAATGACATATATTCGTTGTCACTGTTGATTTGTTTACCGCCTATTAACATTTCAAGAGTGCCTGTATGACAACGTTCTATATCGTCATCTGCAATGCAACCTGAGCTCAGGCGTGACTACCCGCTGAACTTAAGCATATCATTT	Metazoa	Nematoda	Chromadorea	Strongylida	Strongylidae	Cyathostomum	Cyathostomum montgomeryi	370	1	301	0	0	0	0	0	0	0	0	0	0	301	0	0	0	0	0	0	0	0	0	0	0	0	0	0	0	0	0	0	0	0	0	0	0	0	0	0	0
ASV221	TATAAATACTACAATGTGGCCTGTTACATTGTTTGTCGAATGGCGCTTGCATTCATTTGCAGTCCCCATTCTAGAAAAGAAGCATATTGCAACATGTATGTTGGCGATGCCTTACGAACAGAAGCGAATGCGCTGTTACTGCTGGATCGTTTAATGCCTGTTAACGTTCCAGTGGGGCCTGATGACAGCAGTTCGTTATCTGATTTGGCTATGGCTAATTACACAGAATGACATATATTCGTTGTCACTGTTGACTTGTTTACCGCCTACTAACATTTCAGCAGCGCCTGTATGACAGCGTTCTATATTGTCATTTGCAATGCAACTTGAGCTCAGGCGTGACTACCCGCTGAACTTAAGCATAGCATAT	Metazoa	Nematoda	Chromadorea	Strongylida	Strongylidae	Cylicostephanus	Cylicostephanus longibursatus	370	1	298	0	0	0	0	0	0	0	0	0	0	0	0	0	0	0	0	0	0	0	0	0	0	0	0	0	0	0	0	0	0	0	0	0	0	0	0	0	0
ASV223	TATATATACTACAATGTGGCCTGTAACATTGTTTGTCGAATGGCGCTTGCATTCATTTGCAATCCCCGTTCTAGTTAAGAAATATTGCAACATGTATATTGCTTAGTCACAATTCAGATTAACGTGAATAGTCACTACTAGATCGTTTACCGCCATTTAACGTCTAGTAGGGCCTGTATGACTACGCTACCGATCGTTATCTGTGATGTGGCTGTGGCATACTACACAGAATGACGTATAATCGCTGTAACTGCTAATATGTTTACCGCTTATTAACATTTTAGCAGGGCCTGTTGACAGCGGTCTATAATGTCATTTGCAATGCAACCTGAGCTCAGGCGTGACTACCCGCTGAACTTAAGCATATCATTT	Metazoa	Nematoda	Chromadorea	Strongylida	Strongylidae	Triodontophorus	Triodontophorus nipponicus	372	1	280	280	0	0	0	0	0	0	0	0	0	0	0	0	0	0	0	0	0	0	0	0	0	0	0	0	0	0	0	0	0	0	0	0	0	0	0	0	0
ASV224	TATAAATACTACAATGTGGCCTGTTACATTGTTTGTCGAATGGCGCTTGCATTTATTTGCAATCCCCATTCTAGAAAAGAAGCATATTGCAACATGTATGTTGGCTATGCCCTAGAAACAGAAGTGAATGCGTCGTTACTGCTGGATCGTTGAATGCCTGACAACGTTCCAGCAGGGCCTGATGACAGCGCTTCGCTATCTGATTTGGCTATAGCTAATTACACAGAATGACATATATTCGTTGTCACTGTTGACTTGTTTACCGCCTACTAACATTTCAGCAGTGCCTGTATGACAACGTTCTATATTGTCATTTGCAATGCAACCTGAGCTCAGGCGTGACTACCCGCTGAACTTAAGCATATCATTT	Metazoa	Nematoda	Chromadorea	Strongylida	Strongylidae	Cylicostephanus	Cylicostephanus longibursatus	370	1	280	0	0	0	0	0	0	0	0	0	0	0	0	0	0	0	0	0	0	0	0	0	280	0	0	0	0	0	0	0	0	0	0	0	0	0	0	0	0
ASV225	TATAAATACTACAATGTGGCCTGTTACATTGTTTGTCGAATGGCGCTTGCATTCATTTGCAGTCCCCATTCTAGAAAAGAAGCATATTGCAACATGTATGTTGGCGATGCCTTACGAACAGAAGCGAATGCGCTGTTACTGCTGGATCGTTTAATGCCTGTTAACGTTCCAGTGGGGCCTGATGACAGCAGTTCGTTATCTGATTTGGCTATGGCTAATTACACAGAATGACATATATTCGTTGTCACTGTTGACTTGTTTACCGCCTACTAACATTTCAGCAGCGCCTGTATGACAGCGTTCTATATTGTCATTTGCAATGCAACCTGAGCTCAGGCGTGACTACCCGCTAAACTTAAGCATATCATTT	Metazoa	Nematoda	Chromadorea	Strongylida	Strongylidae	Cylicostephanus	Cylicostephanus longibursatus	370	1	278	0	0	0	0	0	0	0	0	0	0	0	0	0	0	0	0	0	0	0	0	0	0	0	0	0	0	0	0	0	0	0	0	0	0	0	0	0	0
ASV227	TATAAATACTACAATGTGGCCTGTTACATTGTTTGTCGAATGGCGCTTGCATTCATTTGCAATCCCCATTCTAGAAAAGAAGCATATTGCAACATGTAAGTTGGCGATGCCTTACGAACAGAAGTGAATGCGCTGTTACTGCTGGATCGTTTAATGCCTGTTAACATTCCAGTGGGGCCTGATGACAGCGCTTCGTTATCTGATTTGGCTATGGCCAACTGCACAGAATGACATATATTCGTTGTCACTGTTGACTTGTTTACCGCCTACTAACATTTCAGCAGTGCCTGTATGACAACGTTATATATTGTCATTTGCAATGCAACCTGAGCTCAGGCGTGACTACCCGCTGAACTTAAGCATATCATTT	Metazoa	Nematoda	Chromadorea	Strongylida	Strongylidae	unclassified	unclassified	370	1	270	0	0	0	0	0	0	0	0	0	0	0	0	0	0	0	0	0	0	0	0	0	0	0	0	0	0	0	0	0	0	0	0	0	0	0	0	0	0
ASV228	TATATATACTACAATGTGGCCTATAACATTGTTTGTCGAATGGCGCTTGCATTCATTTGCAATCCCCGTTCTAGTTAAGAAATATTGCAACATGTATATTGCTTAATCACAATTCAGATTAACGTGAATAGTCACTACTAGATCGTTTACCGCCATTTAACGTCTAGTAGGGCCTGTATGACTACGCTACCGATCGTTATCTGTAATGTGGCTGTGGCATAATACACAGAATGACGTATGATCGCTGTAACTGCTAATATGTTTACCGCTTATTAACATTTTAGCAGGGCCTGATGACAGCGGTCTATAATGTCATTTGCAATGCAACCTGAGCTCAGGCGTGACTACCCGCTGAACTTAAGCATATCATTT	Metazoa	Nematoda	Chromadorea	Strongylida	Strongylidae	Triodontophorus	Triodontophorus nipponicus	372	1	269	0	0	0	0	0	0	0	0	0	0	0	0	0	0	0	0	0	0	0	0	0	0	0	0	0	0	0	0	0	0	0	0	0	0	0	0	0	0
ASV229	TATGAATACTACAATGTGGCCTGTTACATTGTTTGTCGAATGGCGCTTGCATTCATTTGCAATCCCCATTCTAGAAAAGAAGCATATTGCAACATGTATGTTGGCTATATCTGATTTGGCTATGGCTAACTACACAGAATGACATATAATCGTTGTCACTGTTGACTTGTTTACCGCCTACTAACATTTCAGCAGTGCCTGTATGACAACGTTCTATATTGTCATTTGCAATGCAACCTGAGCTCAGGCGTGATTACCCGCTGAACTTAAGCATATCATTT	Metazoa	Nematoda	Chromadorea	Strongylida	Strongylidae	Cylicostephanus	Cylicostephanus calicatus	281	1	265	0	0	0	0	0	0	0	0	0	0	0	0	0	0	0	0	0	0	0	0	0	265	0	0	0	0	0	0	0	0	0	0	0	0	0	0	0	0
ASV230	TATATATACTACAATGTGGCCTATAACATTGTTTGTCGAATGGCGCTTGCATTCATTTGCAATCCCCGTTCTAGTTAAGAAATATTGCAACATGTATATTGCTTAGTCACAATTCAGATTAACGTGAATAGTCACTACTAGATCGTTTACCGCCATTTAACGTCTAGTAGGGCCTGTATGACTACGCTCGATCGTTATCTGTAATGTGGCTGTGGCATACTACACAGAATGACGTATAATCGCTGTAACTGCTAATATGTTTACCGCTTATTAACATTTTAGCAGGGCCTGTTGACAGCGGTCTATAATGTCATTTGCAATGCAACCTGAGCTCAGGCGTGACTACCCGCTGAACTTAAGCATATCATTT	Metazoa	Nematoda	Chromadorea	Strongylida	Strongylidae	Triodontophorus	Triodontophorus nipponicus	370	1	265	0	0	0	0	0	0	0	0	0	0	0	0	0	0	0	0	0	0	0	0	0	0	0	0	0	0	0	0	0	0	0	0	0	0	0	0	0	0
ASV231	TATAAATACTACAATGTGGCCTGTTACATTGTTTGTCGAATGGCGCTTTCATTTATTTGAAGTCCCCATTCTAGAAAAGAAGCATATTGCAACATGTACGTTGGCTATGCCTTAAGAACAGAGGTGAACGCGTTGTTACTGCTGGATCGTTTAATGCCTGTTAACATTCCAGCGGGGCCTGATGACAGCGCTTCGTTATCTGATTTGGCTATGGCTAACTACACAAAATGACATATATTCGTTGTCACTGTTGATTTGTTTACCGCCTATTAACATTTCGAGAGTGCCTGTATGACAACGTTCTATATCGTCATTTGCAATGCAACCTGAGCTCAGGCGTGACTACCCGCTGAACTTAAGCATATCATTT	Metazoa	Nematoda	Chromadorea	Strongylida	Strongylidae	Cyathostomum	Cyathostomum montgomeryi	370	1	265	0	0	0	0	0	0	0	0	0	0	0	0	0	0	0	0	0	0	0	0	0	0	0	0	0	0	0	0	0	0	0	0	0	0	0	0	0	0
ASV233	TATAAATACTACAATGTGGCCTGTTACATTGTTTGTCGAATGGCGCTTCCATTTACTTGGGATCCCCATTCTAGAAAAGAAGCATATTGCAACATGTATGTTGGCTATGCCTTAAGAACAGAAATGACTGCATTGTTACTGCTGGATCGTTTGATGCCTGTTAACGTTCCAGTGGGGCCTGATGACAGCGCTTCGTTATCTGATTTGGCTATGGCTAACTACACAGAATGACATATATTCGTTGTTACTGTTGACTTGTTTACCGCCTATTAACATTTCAACAGTGCCTGTATTACAACGTTCTATATTGTCATTTGCAATGCAACCTGAGCTCAGGCGTGACTACCCGCTGAACTTAAGCATATCATTT	Metazoa	Nematoda	Chromadorea	Strongylida	Strongylidae	Cyathostomum	Cyathostomum sp. B KJT-2021	370	1	257	0	0	0	0	0	0	0	0	0	0	0	0	0	0	0	0	0	0	0	0	0	0	0	257	0	0	0	0	0	0	0	0	0	0	0	0	0	0
ASV238	TATAAATACTACAATGTGGCCTGTTACATTGTTTGTCGAATGGCGCTTTCAGTTTTTGAAATCCCCATTCTAGAAAAGAAGCATATTGCAACATGTACGTTGGCTATGCCTTAAGAACAGAGGTGAACGCGTTGTTACTGCTGGATCGTTTAATGCCTGTTAACATTCCAGCAGGGCCTGATGACAGCGCTTCGTTATCTGATTTGGCTATGGCTAACTACACAGAATGACATATATTCGTTGTCACTGTTGATTTGTTTACCGCCTATTAACATTTCGAGAGTGCCTGTATGACAACGTTCTATATCGTCATTTGCAATGCAACCTGAGCTCAGGCGTGACTACCCGCTGAACTTAAGCATATCATTT	Metazoa	Nematoda	Chromadorea	Strongylida	Strongylidae	Cyathostomum	Cyathostomum montgomeryi	369	1	233	0	0	0	0	0	0	0	0	0	0	0	0	0	0	0	0	0	0	0	0	0	0	0	0	0	0	0	0	0	0	0	0	0	0	0	0	233	0
ASV239	TATAAATACTACAATGTGGCCTGTTACATTGTTTGTCGAATGGCGCTTGCATTCATTTGCAATCCCCATTCTAGAAAAGAAGCATATTGCAACATGTAAGTTGGCGATGCCTTACGAACAGAAGTGAATGCGCTGTTACTGCTGGATTGTTTAATGCCTGTTAACATTCCAGTGGGGCCTGATGACAGCGCTTCGTTATCTGATTTGGCTATGGCCAACTACACAGAATGACATATATTCGTTGTCACTGTTGACTTGTTTACCGCCTACTAACATTTCAGCAGTGCCTGTATGACAACGTTCTATATTGTCATTTGCAATGCAACCTGAGCTCAGGCGTGACTACCCGCTGAACTTAAGCATATCATTT	Metazoa	Nematoda	Chromadorea	Strongylida	Strongylidae	unclassified	unclassified	370	1	231	0	0	0	0	0	0	0	0	0	0	0	0	0	0	0	0	0	0	0	0	0	0	0	0	0	0	0	0	0	0	0	0	0	0	0	0	0	0
ASV240	TATAAATACTACAATGTGGCCTGTTACATTGTTTGTCGAATGGCGCTTGCATTCATTTGCAATCCCCATTCTAGAAAAGAAGCATATTGCAACATGTAAGTTGGCGATGCCTTACGAATAGAAGTGAATGCGCTGTTACTGCTGGATCGTTTAATGCCTGTTAACATTCCAGTGGGGCCTGATGACAGCGCTTCGTTATCTGATTTGGCTATGGCCAACTACACAGAATGACATATATTCGTTGTCACTGTTGACTTGTTTACCGCCTACTAACATTTCAGCAGTGCCTGTATGACAACGTTATATATTGTCATTTGCAATGCAACCTGAGCTCAGGCGTGACTACCCGCTGAACTTAAGCATATCATTT	Metazoa	Nematoda	Chromadorea	Strongylida	Strongylidae	unclassified	unclassified	370	1	225	0	0	0	0	0	0	0	0	0	0	0	0	0	0	0	0	0	0	0	0	0	0	0	0	0	0	0	0	0	0	0	0	0	0	0	0	0	0
ASV241	TATAAATACTACAATGTGGCCTGTTACATTGTTTGTCGAATGGCGCTTTCATTTATTTGAAGTCCCCATTCTAGAAAAGAAGCATATTGCAACATGTACGTTGGCTATGCCTTAAGAACAGAGGTGAACGCGTTGTTACTGCTGGATCGTTTAATGCCTGTTAACATTCCAGCGGGGCCTGATGACAGCGCTTCGTTATCTGATTTGGCTATGGCTAACTACACAGAATGACATATATTCGTTGTCACTGTTGATTTGTTTACCGCCTATTAACATTTCGAGAGTGCCTGTATGACAACGTTCTATATCGTTATTTGCAATGCAACCTGAGCTCAGGCGTGACTACCCGCTGAACTTAAGCATATCATTT	Metazoa	Nematoda	Chromadorea	Strongylida	Strongylidae	Cyathostomum	Cyathostomum montgomeryi	370	1	224	0	0	0	0	0	0	0	0	0	0	0	0	0	0	0	0	0	0	0	0	0	0	0	0	0	0	0	0	0	0	0	0	0	0	0	0	0	0
ASV242	TATAAATACTACAATGTGGCCTGTTACATTGTTTGTCGAATGGCGCTTGCATTCATTTGCAATCCCCATTCTAGAAAAGAAGCATATTGCAACATGTATGTTGGCTATGTTAGAAAAAGAAGTGAATGCGTTGTTACTGCTGGATCGTTTAATGCCTGTTAACGTTCCAGCAGGGCCTGATGACAGCGCTTCGTTATCTGATTTGGCTATAGCTAATTACACAGAATGACATATATTTGTTGTCAGTGTTGACTTGTTTACCGCCTACTAACATTTCAGCAGTGCCTGTATGACAACGTTCTATAATGGCATTTGCAATGCAACCTGAGCTCAGGCGTGACTACCCGCTGAACTTAAGCATATCATTT	Metazoa	Nematoda	Chromadorea	Strongylida	Strongylidae	Cylicostephanus	Cylicostephanus longibursatus	368	1	223	0	0	0	0	0	0	0	0	0	0	0	0	0	0	0	0	0	0	0	0	0	0	0	223	0	0	0	0	0	0	0	0	0	0	0	0	0	0
ASV246	TATAAATACTACAATGTGGCCTGTTACATTGTTTGTCGAATGGCGCTTTCATTTATTTGAAGTCCCCATTCTAGAAAAGAAGCATATTGCAACATGTACGTTGGCTATGCCTTAAGAACAGAGGTGAACGCGTTGTTACTGCTGGATCGTTTAATGCCTGTTAACATTCCAGCGGGGCCTGATGACAGCGCTTCGTTATCTGATTTGGCTATGGCTAACTACACAGAATGACATATATTCGTTGTCACTGTTGATTTGTTTACCGCCTATTAACATTTCGAGAGTGCCTGTATGACAACTTTCTATATCGTCATTTGCAATGCAACCTGAGCTCAGGCGTGACTACCCGCTGAACTTAAGCATATCATTT	Metazoa	Nematoda	Chromadorea	Strongylida	Strongylidae	Cyathostomum	Cyathostomum montgomeryi	370	1	216	216	0	0	0	0	0	0	0	0	0	0	0	0	0	0	0	0	0	0	0	0	0	0	0	0	0	0	0	0	0	0	0	0	0	0	0	0	0
ASV248	TATGAATACTACAATGTGGCCTGTTACATTGTTTGTCGAATGGCGCTTGCATTCATTTGCAATCCCCATTCTAGAAAAGAAGCATATTGCAACATGTATGTTGGCTATATCTGATTTGGCTATGGCTAACTACACAGAATGACATATAATCGTTGTCACTGTTGACTTGTTTACCGCCTACTAACATTTCAGCAGTGCCTGTATGACAACGTTCTATATTGTCATTTGCAATGCAACCTGAGCTCAGGCGTGACTACCCGCTGAACTTAAGCATATCATTT	Metazoa	Nematoda	Chromadorea	Strongylida	Strongylidae	Cylicostephanus	Cylicostephanus calicatus	281	1	208	0	0	0	0	0	0	0	0	0	0	0	0	0	0	0	0	0	0	0	0	0	208	0	0	0	0	0	0	0	0	0	0	0	0	0	0	0	0
ASV251	TATAAATACTACAATGTGGCCTGTTACATTGTTTGTCGAATGGCGCTTTCATTTATTTGAAATCCCCATTCTAGAAAAGAAGCATATTGCAACATGTACGTTGGCCATGCCTTAGGAACAGAGGTGAACGCGTTGTTACTGCTGGATCGTTTAATGCCTGTTAACATTCCAGCGGGGCCTGATGACAGCGCTTCGTTATCTGATTTGGCTATGGCTAACTACACAGAATGACATATATTCGTTGTCACTGTTGATTTGTTTACCGCCTATTAACATTTCAAGAGTGCCTGTATGACAACGTTCTATATCGTCATTTGCAAAGCAACCTGAGCTCAGGCGTGACTACCCGCTGAACTTAAGCATATCATTT	Metazoa	Nematoda	Chromadorea	Strongylida	Strongylidae	Cyathostomum	Cyathostomum montgomeryi	370	1	203	0	0	0	0	0	0	0	0	0	0	0	0	0	0	0	0	0	0	0	0	0	0	0	0	0	0	0	0	0	0	0	0	0	0	0	0	0	0
ASV252	TATAAATACTACAATGAGGCCTGTTACATTGTTTGTCGAATGGCGCTTGCATTCATTTGCAATCCCCATTCTAGAAAAGAAGCTAATTGCAACATGTACGTTAACTATTCCTTAATAACAGAAGTGAATGCGTTGTTACTGCTGGATCGTTTAATGCCTGTTAACGTTCCAGCGGGGCCTGATGACAGCGCTTCGTTATCTGATTTGGCCATGGCTAACTACACAGAATGACATATATTCGTTGTGTCACTTGACTTGTTTACCGCCTACTAACATTTCAGCAGTGCTTGTATGACAACGTTCTATATTGTCATTTGCAATGCAACCTGAGCTCAGGCGTGACTACCCGCTGAACTTAAGCATATCATTT	Metazoa	Nematoda	Chromadorea	Strongylida	Strongylidae	Coronocyclus	Coronocyclus labratus	370	1	199	0	0	0	0	0	0	0	0	0	0	0	0	0	0	0	0	0	0	0	0	199	0	0	0	0	0	0	0	0	0	0	0	0	0	0	0	0	0
ASV253	TATAAATACTACAATGTGGCCTGTTACATTGTTTGTCGAATGGCGCTTGCATTCATTTGCAATCCCCATTCTAGAAAAGAAGCATATTGCAACATGTAAGTTGGCGATGCCTTACGAACAGAAGTGAATGCCTGTTACTGCTGGATCGTTTAATGCCTGTTAACATTCCAGCGGGGCCTGATGACAGCGCTTCGTTATCTGATTTGGCTATGGCTAACTACACAGAATGACATATATTCGTTGTCACTGTTGATTTGTTTACCGCCTATTAACATTTCAAGAGTGCCTGTATGACAACGTTCTATATCGTCATTTGCAATGCAACCTGAGCTCAGGCGTGACTACCCGCTGAACTTAAGCATATCATTT	Metazoa	Nematoda	Chromadorea	Strongylida	Strongylidae	unclassified	unclassified	369	1	197	0	197	0	0	0	0	0	0	0	0	0	0	0	0	0	0	0	0	0	0	0	0	0	0	0	0	0	0	0	0	0	0	0	0	0	0	0	0
ASV254	TATAAATACTACAATGTGGCCTGTTACATTGTTTGTCGAATGGCGCTTTCATTTATTTGAAGTCCCCATTCTAGAAAAGAAGCATATTGCAACATGTACGTTGGCTATGCCTTAAGAACAGGTGAACGCGTTGTTACTGCTGGATCGTTTAATGCCTGTTAACATTCCAGCGGGGCCTGATGACAGCGCTTCGTTATCTGATTTGGCTATGGCTAACTACACAGAATGACATATATTCGTTGTCACTGTTGATTTGTTTACCGCCTATTAACATTTCGAGAGTGCCTGTATGACAACTTTCTATATCGTCATTTGCAATGCAACCTGAGCTCAGGCGTGACTACCCGCTGAACTTAAGCATATCATTT	Metazoa	Nematoda	Chromadorea	Strongylida	Strongylidae	Cyathostomum	Cyathostomum montgomeryi	368	1	195	0	0	0	0	0	0	0	0	0	0	0	0	0	0	0	0	0	0	0	0	0	0	0	0	0	0	0	0	0	0	0	0	0	0	0	0	0	0
ASV256	TATGAATACTACAATGTGGCCTGTTACATTGTTTGTCGAATGGCGCTTGCATTCATTTGCAATCCCCATTCTAGAAAAGAAGCATATTGCAACATGTATGTTGGCTATATCTGATTTGACTATGGCTAACTACACAGAATGACATATAATCGTTGTCACTGTTGACTTGTTTACCGCCTACTAACATTTCAGCAGTGCCTGTATGACAACGTTCTATATTGTCATTTGCAATGCAACCTGAGCTCAGGCGTGACTACCCGCTGAACTTAAGCATATCATTT	Metazoa	Nematoda	Chromadorea	Strongylida	Strongylidae	Cylicostephanus	Cylicostephanus calicatus	281	1	188	0	0	0	0	0	0	0	0	0	0	0	0	0	0	0	0	0	0	0	0	0	188	0	0	0	0	0	0	0	0	0	0	0	0	0	0	0	0
ASV257	TATAAATACTACAATGTGGCCTGTTACATTGTTTGTCGAATGGCGCTTTCATTTATTTGAAGTCCCCATTCTAGAAAAGAAGCATATTGCAACATGTACGTTGGCTATGCCTTAAGAACAGGTGAACGCGTTGTTACTGCTGGATCGTTTAATGCCTGTTAACATTCCAGCGGGGCCTGATGACAGCGCTTCGTTATCTGATTTGGCTATGGCTGACTACACAGAATGACATATATTCGTTGTCACTGTTGATTTGTTTACCGCCTATTAACATTTCGAGAGTGCCTGTATGACAACGTTCTATATCGTCATTTGCAATGCAACCTGAGCTCAGGCGTGACTACCCGCTGAACTTAAGCATATCATTT	Metazoa	Nematoda	Chromadorea	Strongylida	Strongylidae	Cyathostomum	Cyathostomum montgomeryi	368	1	186	0	0	0	0	0	0	0	0	0	0	0	0	0	0	0	0	0	0	0	0	0	0	0	0	0	0	0	0	0	0	0	0	0	0	0	0	0	0
ASV260	TATAAATACTACAATGAGGCCTGTTACATTGTTTGTCGAATGGCGCTTGCATTCATTTGCAATCCCCATTCTAGAAAAGAAGCTAATTGCAACATGTACGTTAACTATTCCTTAATAACAGAAGTGAATGCGTTGTTACTGCTGGATCGTTCAATGCCTGTTAACGTTCCAGCGGGGCCTGATGACAGCGCTTCGTTATCTGATTTGGCCATGGCTAACTACACAGAATGACATATATTCGTTGTCACTGTTGACTTGTTTACCGCCTACTAACATTTCAGCAGTGCTTGTATGACAACGTTCTATATTGTCATTTGCAATGCAACCTGAGCTCAGGCGTGACTACCCGCTGAACTTAAGCATATCATTT	Metazoa	Nematoda	Chromadorea	Strongylida	Strongylidae	Coronocyclus	Coronocyclus labratus	370	1	180	0	0	0	0	0	0	0	0	0	0	0	0	0	0	0	0	0	0	0	0	0	0	0	0	0	0	0	0	0	0	0	0	0	0	0	0	0	0
ASV261	TATAAATACTACAATGTGGCCTGTTACATTGTTTGTCGAATGGCGCTTGCATTCATTTGCAGTCCCCATTCTAGAAAAGAAGCATATTGCAACATGTATGTTGGCGATGCCTTACAAACAGAAGTGAATGCGTTGTTACTGCTGGATCGTTTAATGCCTGTTAACGTTCCAGTGGGGCCTGATGACAGCGCTTCGTTATCTGATTTGGCTATGGCCAACTACACAGAATGACATATATTCGTTGTCACTGTTGACTTGTTTACCGCCTATTAACATTTCAGCAGTGCCTGTATGACAACGTTCTATATTGTCATTTGCAATGCAACCTGAGCTCAGGCGTGACTACCCGCTGAACTTAAGCATATCATTT	Metazoa	Nematoda	Chromadorea	Strongylida	Strongylidae	unclassified	unclassified	370	1	178	0	0	0	0	0	0	0	0	0	0	0	0	0	0	0	0	0	0	0	0	0	0	0	0	0	0	0	0	0	0	0	0	0	0	0	0	0	0
ASV262	TATAAATACTACAATGTGGCCTGTTACATTGTTTGTCGAATGGCGCTTGCATTCATTTGCAGTCCCCATTCTAGAAAAGAAGCATATTGCAACATGTATGTTGGCGATGCCTTACGAACAGAAGTGAATGCGTTGTCACTGCTGGATCGTTTAATGCCTGTTAACGTTCCAGTGGGGCCTGATGACAGCGCTTCGTTATCTGATTTGGCTATGGCCAACTACACAGAATGACATATATTCGTTGTCACTGTTGACTTGTTTACCGCCTACTAACATTTCAGCAGTGCCTGTATGACAACGTTCTATATTGTCATTTGCAATGCAACCTGAGCTCAGGCGTGACTACCCGCTGAACTTAAGCATATCATTT	Metazoa	Nematoda	Chromadorea	Strongylida	Strongylidae	Cylicostephanus	unclassified	370	1	169	0	0	0	0	0	0	0	0	0	0	0	0	0	0	0	0	0	0	0	0	0	0	0	0	0	0	0	0	0	0	0	0	0	0	0	0	0	0
ASV263	TATATGTGTACAACAATGTAGCCTGTTAAACATTGTTTGTCGAATGGTGTATACATCTAGAATTGTATCCCCCATTCTAGAAAAGAATCAATTGCAACATGTATATTATTTTTGATATACACAGTATGTCATGGATTTATTCTCACTACTTAATTGTTTACCGACTTATTAACAATTTAGTAGAGCCTGTATGAAGAATCAAATCTAATGACATTTGCAATGCAACCTGAACTCAGGCGTGACTACCCGCTGAACTTAAGCATATCATTT	Metazoa	Nematoda	Chromadorea	Strongylida	Strongylidae	Strongylus	Strongylus vulgaris	270	1	169	0	0	0	0	0	0	0	0	0	0	0	0	0	0	0	0	0	0	0	0	0	0	0	0	0	0	0	0	0	0	0	0	0	0	0	0	0	0
ASV264	TATAAATACTACAATGTGGCCTGTTACATTGTTTGTCGAATGGCGCTTGCATTCATTTGCAATCCCCATTCTAGAAAAGAAGCATATTGCAACATGTATGTTGGCTATGTTAGAAAAAGAAGTGAATGCGTTGTTACTGCTGGATCGTTTAATGCCTGTTAACGTTCCAGCAGGGCCTGATGACAGCGCTTCGTTATCTGATTTGGCTATAGCTAATTACACAGAATGACATATATTCGTTGTCACTGTTGACTTGTTTACCGCCTACTAACATTTCAGCAGTGCCTGTATGACAACGTTCTATAATGTCATTTGCAATGCAACTTGAGCTCAGGCGTGACTACCCGCTGAACTTAAGCATAGCATAT	Metazoa	Nematoda	Chromadorea	Strongylida	Strongylidae	Cylicostephanus	Cylicostephanus longibursatus	368	1	166	0	0	0	0	0	0	0	0	0	0	0	0	0	0	0	0	0	0	0	0	0	0	0	0	0	0	0	0	0	0	0	0	0	0	0	0	0	0
ASV266	TATAAATACTACAATGTGGCCTGTTACATTGTCTGTCGAATGGCGCTTGCATTCATTTGCAATCCCCATTCTAGAAAAGAAGCATATTGCAACATGTATGTTGACTATGCCTTAACAGAAGTGAATGCGTTGTTACTGCTGGTTCGTTTAATGCCTGTTAACGTTCCAGTAGGGCCTGATGACAGCGCTTCGTTATCTGATTTGGCCATGGCTAACTACACAGAATGACATATATTCGTTGTCACTGTTGACTTGTTTACCGCCTACTAACATTTCAGCAGTGCCTGTATGACAACGTTCTATATTGTCATTTGCAATGCAACCTGAGCTCAGGCGTGACTACCCGCTGAACTTAAGCATATCACTT	Metazoa	Nematoda	Chromadorea	Strongylida	Strongylidae	Cylicostephanus	unclassified	367	1	165	0	0	0	0	0	0	0	0	0	0	0	0	0	0	0	0	0	0	0	0	0	0	0	0	0	0	0	0	0	0	0	0	0	0	0	0	0	0
ASV267	TATATGTGTACTGCAATGTAGCCTGTTAAACATTGTTCGTCGAATGGTGTATACATATTCAAATTGTATCCCCCATTCTAGAAAAGAATCAATTGCAACATGTATATTATTTTTGATATACACAGTATGTCATGGATTTATTCTCACTACTTAATTGTTTACCGACTTATTAACAATTTAGTAGAGCCTGTATGAAGAATCAAATCTAATGACATTTGCAATGCAACCTGAACTCAGGCGTGACTACCCGCTGAACTTAAGCATATCATTT	Metazoa	Nematoda	Chromadorea	Strongylida	Strongylidae	Strongylus	Strongylus vulgaris	271	0	0	0	0	0	0	0	0	0	0	0	0	0	0	0	0	0	0	0	0	0	0	0	0	0	0	0	0	0	0	0	0	0	0	0	0	0	0	0	0
ASV268	AACGATATAATACAGCATGGATTGTTTTGCTGTGTGTCGAGTGGTACTTGCTGTTTTACAGCGAATCCCATTCAAGTGAAGAAAGTTTGCAACATGGCTCTGTATTGGTGTCAAAGCTCCTGAATGATGTGAACGCGATTGTTACCGTGTCGAATTGTACTCGGTGAGAATGAGATGGATTTGATCGGGGACCTGTTGTGAACAATCGATTGTTCTGGCATCATTTGCATTGCAACTTGAGCTCAGGCGTGACTACCCGCTGAACTTAAGCATAGCACAT	Metazoa	Nematoda	Chromadorea	Strongylida	Molineidae	Nematodirus	Nematodirus spathiger	280	1	160	0	0	0	0	0	0	0	0	0	0	0	0	0	0	0	0	0	0	0	0	0	0	0	0	0	0	0	0	0	0	0	0	0	0	0	0	0	0
ASV269	TATATATACTACGATGTGGTCTGTGACATTGTTTGTCAAATGGCACTTGCATTCATTTGCAATCCCCTTCTAGTCAAGAAATATTGCAATATGTATGATGGGTCACGACTTAGATCAAGGTGAATAGTTACTACTAGATCGTTTACCGCCTTTTAACGTCTAGTAGGGCCTGTATGACTACGCTATTGATCTTTATCTGTAATGTGGCTGTGGCATACTACACAGAATGACGTAAATCGCTGTAACTGCTAATATGTCTACCGCTTATTAACATTTTAGCAGGGCCTGTTGACAGTGGTCTATAATGTCAGTTGCAATGCAACCTGAGCTCAGGCGTGACTACCCGCTGAACTTAAGCATATCATTT	Metazoa	Nematoda	Chromadorea	Strongylida	Strongylidae	Triodontophorus	Triodontophorus nipponicus	367	1	159	0	0	0	0	0	0	0	0	0	0	0	0	0	0	0	0	0	0	0	0	159	0	0	0	0	0	0	0	0	0	0	0	0	0	0	0	0	0
ASV272	TATAAATACTACAATGTGGCCTGTTACATTGTTTGTCGAATGGCGCTTGCATTCATTTGCAATCCCCATTCTAGAAAAGAAGCATATTGCAACATGTACGTTAGCTATGCCTTAGTAACAGAAGCTATGCGTTGTTACTGCTGGATCGTTTAATGCCTGTTAACGTTCCAGCGGGGCCTGATGACAGCGCTTCGTTATCTGATTTGGCTATGGCTAACTACACAGAATGACATATATTCGTTGTCACTGTTGACTTGTTTACCGCCTACTAACATTTCAGCAGTGCCTGTATGACAACGCTCTATATTGTCATTTGCAATGCAACCTGAGCTCAGGCGTGACTACCCGCTGAACTTAAGCATATCATTT	Metazoa	Nematoda	Chromadorea	Strongylida	Strongylidae	Coronocyclus	Coronocyclus labratus	369	1	156	0	0	0	0	0	0	0	0	0	0	0	0	0	0	0	0	0	0	0	0	0	0	0	0	0	0	0	0	0	0	0	0	0	156	0	0	0	0
ASV273	TATAAATACTACAATGTGGCCTGTTACATTGTTTGTCGAATGGCGCTTGCATTCATTTGCAATCCCCATTCTAGAAAAGAAGCATATTGCAACATGTATGTTGGCTATGTTAGAAAAAGAAGTGAATGCGTTGTTACTGCTGGATCGTTTAATGCCTGCTAACGTTCCAGCAGGGCCTGATGACAGCGCTTCGTTATCTGATTTGGCTATAGCTAATTGCACAGAATGACATATATTCGTTGTCACTGTTGACTTGTTTACCGCCTACTAACATTTCAGCAGTGCCTGTATGACAACGTTCTATAATGTCATTTGCAATGCAACCTGAGCTCAGGCGTGACTACCCGCTGAACTTAAGCATATCATTT	Metazoa	Nematoda	Chromadorea	Strongylida	Strongylidae	Cylicostephanus	Cylicostephanus longibursatus	368	1	156	0	0	0	0	0	0	0	0	0	0	0	0	0	0	0	0	0	0	0	0	0	0	0	0	0	0	0	0	0	0	0	0	0	0	0	0	0	0
ASV274	TATAAATACTACAATGTGGCCTGTTACATTGTTTGTCGAATGGCGCTTTCATTTATTTGAAGTCCCCATTCTAGAAAAGAAGCATATTGCAACATGTACGTTGGCTATGCCTTAAGAACAGAGGTGAACGCGTTGTTACTGCTGGATCGTTTAATGCCTGTTAACATTCCAGCGGGGCCTGATGACAGCGCTTCGTTATCTGATTTGGCTATGGCTAACTACACGGAATGACATATATTCGTTGTCACTGTTGACTTGTTTACCGCCTACTAACATTTCAGCAGTGCCTGTATGACAGCGTTCTATATTGTCATTTGCAATGCAACCTGAGCTCAGGCGTGACTACCCGCTGAACTTAAGCATATCATTT	Metazoa	Nematoda	Chromadorea	Strongylida	Strongylidae	Cyathostomum	Cyathostomum montgomeryi	370	1	155	0	0	0	0	0	0	0	0	0	0	0	0	0	0	0	0	0	0	0	0	0	0	0	0	0	0	0	0	0	0	0	0	0	0	0	0	0	0
ASV275	TATACGTACTACAATGTGGCGAGTAACATTGTTTGTCGAATGGCGCTTGCACATTCCTGCAATCCCCGTTCTAGAGAAGAAGCATAGTGCAACAGGTACGTTGGCTATGGTTTGCAGAACAGAATGACGTAAATTCGTTGTCGATACTAGATCGTTTACCGCCTTTTTAACGTTCTAGTGGAGCTTGATGACAGCGTTTCATCTGCGATGCGACCGTGACCAGCTACACAGAATGACATATGTTCGTTGTTACTCCTGATTTGTTCACCGACTCTAGGACATTTCAGCAGTTGCTTGCATAGCAACGTTCTATATTGTCATTTGTAATGCAACCTGAGCTCAGGCGTGACTACCCGCTGAACTTAAGCATATCATTT	Metazoa	Nematoda	Chromadorea	Strongylida	Strongylidae	Parapoteriostomum	Parapoteriostomum mettami	377	1	152	152	0	0	0	0	0	0	0	0	0	0	0	0	0	0	0	0	0	0	0	0	0	0	0	0	0	0	0	0	0	0	0	0	0	0	0	0	0
ASV277	TATATGTGTACTGCAATGTAGCCTGTTAAACATTGTTTGTCGAATGGTGTATACATATTCAAATTGTATCCCCCATTCTAGAAAAGAATCAATTGCAACATGTATATTATTTTTGATATACACAGTATGTCATGGATTTATTCTCACTACTTAATTGTTTACCGACTTATTAACAATTTAGTAGAGCCTGTATGAAGAATCAAATCTAATGACATTTGCAATGCAACCTGAACTCAGGCGTGACTACCCGCTGAACTTAAGCGTATCATTT	Metazoa	Nematoda	Chromadorea	Strongylida	Strongylidae	Strongylus	Strongylus vulgaris	271	0	0	0	0	0	0	0	0	0	0	0	0	0	0	0	0	0	0	0	0	0	0	0	0	0	0	0	0	0	0	0	0	0	0	0	0	0	0	0	0
ASV278	TATAAATACTACAATGTGGCCTGTTACATTGTTTGTCGAATGGCGCTTGCATTCATTTGCAATCCCCATTCTAGAAAAGAAGCATATTGCAACATGTAAGTTGGCGATGCCTTACGAACAGAAGTGAATGCGCTGTTACTGCTGGATCGTTTAATGCCTGTTAACATTCCAGTGGGGCCTGATGACAGCGCTTCGTTATCTGATTTGGCTATGGCCAACTACACAGAATGACATATATTCGTTGTCACTGTTGACTTGTTTACTGCCTACTAACATTTCAGCAGTGCCTGTATGACAACGTTATATATTGTCATTTGCAATGCAACCTGAGCTCAGGCGTGACTACCCGCTGAACTTAAGCATATCATTT	Metazoa	Nematoda	Chromadorea	Strongylida	Strongylidae	unclassified	unclassified	370	1	143	0	0	0	0	0	0	0	0	0	0	0	0	0	0	0	0	0	0	0	0	0	0	0	0	0	0	0	0	0	0	0	0	0	0	0	0	0	0
ASV279	TATATATACTACAATGTGGCCTGTAACATTGTTTGTCGAATGGCGCTTGCATTCATTTGCAATCCCCGTTCTAGTTAAGAAATATTGCAACATGTATATTGCTTAGTCACAATTCAGATTAACGTGAATAGTCACTACTAGATCGTTTACCGCCATTTAACGTCTAGTAGGGCCTGTATGACTACGCTACCGATCGTTATCTGTAATGTGGCTGTGGCATACTACACAAAATGACGTATAATCGCTGTAACTGCTAATATGTTTACCGCTTATTAACATTTTAGCAGGGCCTGTTGACAGCGGTCTATAATGTCATTTGCAATGCAACCTGAGCTCAGGCGTGACTACCCGCTGAACTTAAGCATATCATTT	Metazoa	Nematoda	Chromadorea	Strongylida	Strongylidae	Triodontophorus	Triodontophorus nipponicus	372	1	140	140	0	0	0	0	0	0	0	0	0	0	0	0	0	0	0	0	0	0	0	0	0	0	0	0	0	0	0	0	0	0	0	0	0	0	0	0	0
ASV280	TATACGTACTACAATGTGGCGAGTAACATTGTTTGTCGAATGGCGCTTGCACATTCCTGCAATCCCCGTTCTAGAGAAGAAGCATAGTGCAACAGGTACGTTGGCTATGGTTTGCAGAACAGAATGACGTAAATTCGTTGTCGATACTAGATCGTTTACCGCCTTTTTAACGTTCTAGTGGAGCTTGATGACAGCGTTTCATCTGCGATGCGGCCGTGACCAGCTACACAGAATGACATATGTTCGTTGTTACTCCTGATTTGTTCACCGACTCTAGGACATTTCAGCAGTTGCTTGCAGAGCAACGTTCTATATTGTCATTTGTAATGCAACCTGAGCTCAGGCGTGACTACCCGCTGAACTTAAGCATATCATTT	Metazoa	Nematoda	Chromadorea	Strongylida	Strongylidae	Parapoteriostomum	Parapoteriostomum mettami	377	1	139	139	0	0	0	0	0	0	0	0	0	0	0	0	0	0	0	0	0	0	0	0	0	0	0	0	0	0	0	0	0	0	0	0	0	0	0	0	0
ASV281	TATAAATACTACAATGTGGCCTGTTACATTGTTTGTCGAATGGCGCTTGCATTCATTTGCAATCCCCATTCTAGAAAAGAAGCATATTGCAACATGTAAGTTGGCGATGCCTTAAGAACAGAAGTGAATGCGCTGTTACTGCTGGATCGTTTAATGCCTGTTAACATTCCAGTGGGGCCTGATGACAGCGCTTCGTTATCTGATTTGGCTATGGCCAACTACACAGAATGACATATATTCGTTGTCACTGTTGACTTGTTTACCGCCTACTAACATTTCAGCAGTGCCTGTATGACAACGTTATATATTGTCATTTGCAATGCAACCTGAGCTCAGGCGTGACTACCCGCTGAACTTAAGCATATCATTT	Metazoa	Nematoda	Chromadorea	Strongylida	Strongylidae	unclassified	unclassified	370	1	139	0	0	0	0	0	0	0	0	0	0	0	0	0	0	0	0	0	0	0	0	0	0	0	0	0	0	0	0	0	0	0	0	0	0	0	0	0	0
ASV282	TATATATACTACAATGTGGCCTGTAACATTGTTTGTCGAATGGCGCTTGCATTCATTTGCAATCCCCGTTCTAGTTAAGAAATATTGCAACATGTATATTGCTTAGTCACAATTCAGATTAACGTGAATAGTCACTACTAGATCGTTTACCGCCATTTAACGTCTAGTAGGGCCTGTATGACTACGCTACCGATCGTTATCTGTAATGTGGCTGTGGCATACTACACAGAATGACGTATAATCGCTGTAACTGCTAATATGTTTACCGCTTATTAACATTTTAGCAGGGCCTGTTGACAGCGGTCTATAATGTCATTTACAATGCAACCTGAGCTCAGGCGTGACTACCCGCTGAACTTAAGCATATCATTT	Metazoa	Nematoda	Chromadorea	Strongylida	Strongylidae	Triodontophorus	Triodontophorus nipponicus	372	1	138	0	0	0	0	0	0	0	0	0	0	0	0	0	0	0	0	138	0	0	0	0	0	0	0	0	0	0	0	0	0	0	0	0	0	0	0	0	0
ASV283	TATATATACTACAATGTGGCCTGTAACATTGTTTGTCGAATGGCGCTTGCATTCATTTGCAATCCCCGTTCTAGTTAAGAAATATTGCAACATGTATATTGCTTAGTCACAATTCAGATTAACGTGAATAGTCACTACTAGATCGTTTACCGCCATTTAACGTTTAGTAGGGCCTGTATGACTACGCTTCCGATCGTTATCTGTAATGTGGCTGTGGCATACTACACAGAATGACGTATAATCGCTGTAACTGCTAATATGTTTACCGCTTATTAACATTTTAGCAGGGCCTGTTGACAGCGGTCTGTAATGTCATTTGCAATGCAACCTGAGCTCAGGCGTGACTACCCGCTGAACTTAAGCATATCATTT	Metazoa	Nematoda	Chromadorea	Strongylida	Strongylidae	Triodontophorus	Triodontophorus nipponicus	372	1	138	0	0	0	0	0	0	0	0	0	0	0	0	0	0	0	0	0	0	0	0	0	0	0	0	0	0	0	0	0	0	0	0	0	138	0	0	0	0
ASV284	TATAAATACTACAATGTGGCCTGTTACATTGTTTGTCGAATGGCGCTTTCATTTATTTGAAGTCCCCATTCTAGAAAAGAAGCATATTGCAACATGTACGTTGGCTATGCCTTAAGAACAGGTGAACGCGTTGTTACTGCTGGATCGTTTAATGCCTGTTAACATTCCAGCGGGGCCTGATGACAGCGCTTCGTTATCTGATTTGGCTATGGCTAACTACACAGAATGACATATATTCGTTGTCACTGTTGACTTGTTTACCGCCTACTAACATTTCAGCAGTGCCTGTATGACAGCGTTCTATATTGTCATTTGCAATGCAACCTGAGCTCAGGCGTGACTACCCGCTGAACTTAAGCATATCATTT	Metazoa	Nematoda	Chromadorea	Strongylida	Strongylidae	Cyathostomum	Cyathostomum montgomeryi	368	1	137	0	0	0	0	0	0	0	0	0	0	0	0	0	0	0	0	0	0	0	0	0	0	0	0	0	0	0	0	0	0	0	0	0	0	0	0	0	0
ASV285	TATAAATACTACAATGTGGCCTGTCACATTGTTTGTCGAATGGCGCTTGCATTCATTTGCAATCCCCATTCTAGAAAAGAAGCATATTGCAACATGTAAGTTGGCGATGCCTTACGAACAGAAGTGAATGCGCTGTTACTGCTGGATCGTTTAATGCCTGTTAACATTCCAGTGGGGCCTGATGACAGCGCTTCGTTATCTGATTTGGCTATGGCCAACTACACAGAATGACATATATTCGTTGTCACTGTTGACTTGTTTACCGCCTACTAACATTTCAGCAGTGCCTGTATGACAACGTTATATATTGTCATTTGCAATGCAACCTGAGCTCAGGCGTGACTACCCGCTGAACTTAAGCATATCATTT	Metazoa	Nematoda	Chromadorea	Strongylida	Strongylidae	unclassified	unclassified	370	1	136	0	0	0	0	136	0	0	0	0	0	0	0	0	0	0	0	0	0	0	0	0	0	0	0	0	0	0	0	0	0	0	0	0	0	0	0	0	0
ASV286	TATAAATACTACAATGTGGCCTGTTACATTGTTTGTCGAATGGCGCTTGCATTCATTTGCAATCCCCATTCTAGAAAAGAAGCATATTGCAACATGTATGTTGGCTATATCTGATTTGGCTATGGCTAACTACACAGAATGACATATAATCGTTGTCACTGTTGACTTGTTTACCTCCTACTAACATTTCAGCAGTGCCTGTATGACAACGTTCTATATTGTCATTTGCAATGCAACCTGAGCTCAGGCGTGACTACCCGCTGAACTTAAGCATATCATTT	Metazoa	Nematoda	Chromadorea	Strongylida	Strongylidae	Cylicostephanus	Cylicostephanus calicatus	281	1	136	0	0	0	0	0	0	0	0	0	0	0	0	0	0	0	0	0	0	0	0	0	136	0	0	0	0	0	0	0	0	0	0	0	0	0	0	0	0
ASV288	AACGATATAATACAGCATGGATTGTTTTGCTGTGTGTCGAGTGGTACTTGCTGTTTTACAGCGAATCCCATTCAAGTGAAGAAAGTTTGCAACATGGCTCTGTATTGGTGTCAAAGCTCCTGAATGATGTGAACGCGATTGTTACCGTGTCGAATTGTACTCGGTGAGAATGAGATGGATTTGATCGGGGACCTGTTGTGAACAATCGATTGTTCTGACATCATTTGCATTGCAACTTGAGCTCAGGCGTGACTACCCGCTGAACTTAAGCATAGCACAT	Metazoa	Nematoda	Chromadorea	Strongylida	Molineidae	Nematodirus	Nematodirus spathiger	280	1	135	0	0	0	0	0	0	0	0	0	0	0	0	0	0	0	0	0	0	0	0	0	0	0	0	0	0	0	0	0	0	0	0	0	0	0	0	0	0
ASV289	TATAAATACTACAATGTGGCCTGTTACATTGTTTGTCGAATGGCGCTTTCATTTATTTGAAATCCCCATTCTAGAAAAGAAGCATATTGCAACATGTACGTTGGCCATGCCTTAGGAACAGAGGTGAACGCGTTGTTACTGCTGGATCGTTTAATGCCTGTTAACATTCCAGCGGGGCCTGATGACAGCGCTTCGTTATCTGATTTGGCTATGGCTAACTACACAGAATGACATATATTCGTTGTCACTGTTGATTTGTTTACCGCCTAGTAACATTTCAAGAGTGCCTGTATGACAACGTTCTATATCGTCATTTGCAATGCAACCTGAGCTCAGGCGTGACTACCCGCTGAACTTAAGCATATCATTT	Metazoa	Nematoda	Chromadorea	Strongylida	Strongylidae	Cyathostomum	Cyathostomum montgomeryi	370	1	133	0	0	0	0	0	0	0	0	0	0	0	0	0	0	0	0	0	0	0	0	0	0	0	0	0	0	0	0	0	0	0	0	0	0	0	0	0	0
ASV290	TATAAGTACTACAATGTGGCCTGTTACATTGTTTGTCGAATGGCGCTTTCATTTATTTGAAGTCCCCATTCTAGAAAAGAAGCATATTGCAACATGTACGTTGGCTATGCCTTAAGAACAGGTGAACGCGTTGTTACTGCTGGATCGTTTAATGCCTGTTAACATTCCAGCGGGGCCTGATGACAGCGCTTCGTTATCTGATTTGGCTATGGCTAACTACACAGAATGACATATATTCGTTGTCACTGTTGATTTGTTTACCGCCTATTAACATTTCGAGAGTGCCTGTATGACAACGTTCTATATCGTCATTTGCAATGCAACCTGAGCTCAGGCGTGACTACCCGCTGAACTTAAGCATATCATTT	Metazoa	Nematoda	Chromadorea	Strongylida	Strongylidae	Cyathostomum	Cyathostomum montgomeryi	368	1	128	0	0	0	0	0	0	0	0	0	0	0	0	0	0	0	0	0	0	0	0	0	0	0	0	0	0	0	0	0	0	0	0	0	0	0	0	0	0
ASV291	TATAAATACTACAATGTGGCCTGTTACATTGTTTGTCGAATGGCGCTTGCATTCATTTGCAATCCCCATTCTAGAAAAGAAGCATATTGCAACATGTAAGTTGGCGATGCCTTACGAACAGAAGTGAATGCGCTGTTACTGCTGGATCGTTTAATGCCTGTTAACATTCCAGTGGGGCCTGATGACAGCGCTTCGTTATCTGATTTGGCTATGGCCAACTACACAGAATGACATATATTCGTTGTCACTGTTGACTTGCTTACCGCCTACTAACATTTCAGCAGTGCCTGTATGACAACGTTATATATTGTCATTTGCAATGCAACCTGAGCTCAGGCGTGACTACCCGCTGAACTTAAGCATATCATTT	Metazoa	Nematoda	Chromadorea	Strongylida	Strongylidae	unclassified	unclassified	370	1	128	0	0	0	0	0	0	0	0	0	0	0	0	0	0	0	0	0	0	0	0	0	0	0	0	0	0	0	0	0	0	0	0	0	0	0	0	0	0
ASV292	TATAAATACTACAATGTGGCCTGTTACATTGTTTGTCGAATGGCGCTTGCATTCATTTGCAATCCCCATTCTAGAAAAGAAGCATATTGCAACATGTATGTTGGCTATGCCTTAGAAACATACATGAATGCGTTGTTACTGCTGGATCGTTGAATGCCTGTTAACGTTCCAGTAGGGCCCGATGACAGCGCTTCGTTATCTGATTTGGCTATAGCTAATTACACAGAATGACATATATTCGTTGTCACTGTTGACTTGTTTACCGCCTACTAACATTTCAGCAGTGCCTGTATGACAACGTTCTATATTGTCATTTGCAATGCAACCTGAGCTCAGGCGTGACTACCCGCTGAACTTAAGCATATCATTT	Metazoa	Nematoda	Chromadorea	Strongylida	Strongylidae	Cylicostephanus	Cylicostephanus longibursatus	370	1	119	0	0	0	0	0	0	0	119	0	0	0	0	0	0	0	0	0	0	0	0	0	0	0	0	0	0	0	0	0	0	0	0	0	0	0	0	0	0
ASV293	TATAAATACTACAATGTGGCCTGTTACATTGTTTGTCGAATGGCGCTTGCATTCATTTGCAATCCCCATTCTAGAAAAGAAGCATATTGCAACATGTATGTTGGCTATGCCCTAACAGAAGTGGATGCGTTGTTACTGCTGGTTCGTTTAATGCCTGTTAACGCTCCAGTAGGGCCTGATGACAGCGCTTCGTTATCTGATTTGGCTATAGCTAATTACACAGAATGACATATATTAGTTGTCACTGTTGACCTGTTTACCGCCTACTAACATTTCAGCAGTGCCTGTATGACAACGATCTATATTGTCATTTGCAATGCAACCTGAGCTCAGGCGTGACTACCCGCTGAACTTAAGCATATCACTT	Metazoa	Nematoda	Chromadorea	Strongylida	Strongylidae	Cylicostephanus	Cylicostephanus longibursatus	367	1	119	0	0	0	0	0	0	0	0	0	0	0	0	0	0	0	0	0	0	0	0	0	0	0	0	0	0	0	0	0	0	0	0	0	0	0	0	0	0
ASV294	TATACGTACTACAATGTGGCGAGTAACATTGTTTGTCGAATGGCGCTTGCACATTCCTGCAATCCCCGTTCTAGAGAAGAAGCATAGTGCAACAGGTACGTTGGCTATGGTTTGCAGAACAGAATGACGTAAATTCGTTGTCGATACTAGATCGTTTACCGCCTTTTTAACGTTCTAGTGGAGCTTGATGACAGCGTTTCATCTGCGATGCGACCGTGACCAGCTACACAGAATGACATATGTTCGTTGTTACTCCTGATTTGTTCACCGACTCTAGGACATTTCAGCAGTTGCTTGCATAGCAACGTACTATATTGTCATTTGTAATGCAACCTGAGCTCAGGCGTGACTACCCGCTGAACTTAAGCATATCATTT	Metazoa	Nematoda	Chromadorea	Strongylida	Strongylidae	unclassified	unclassified	377	1	117	117	0	0	0	0	0	0	0	0	0	0	0	0	0	0	0	0	0	0	0	0	0	0	0	0	0	0	0	0	0	0	0	0	0	0	0	0	0
ASV295	TATAAATACTACAATGTGGCCTGTTACATTGTTTGTCGAATGGCGCTTTCATTTATTTGAAATCCCCATTCTAGAAAAGAAGCATATTGCAACATGTACGTTGGCCATGCCTTAGGAACAGAGGTGAACGCGTTGTTACTGCTGGATCGTTTAATGCCTGTTAACATTCCAGCGGGGCCTGATGACAGCGCTTCGTTATCTGATTTGGCTATGGCTAACTACACAGAATGACATATATTCGTTGTCACTGTTGATTTGTTTACCGCCTATTAACATTTCAAGAGTGCCTGCGTGACAACGTTCTATATCGTCATTTGCAATGCAACCTGAGCTCAGGCGTGACTACCCGCTGAACTTAAGCATATCATTT	Metazoa	Nematoda	Chromadorea	Strongylida	Strongylidae	Cyathostomum	Cyathostomum montgomeryi	370	1	117	0	0	0	0	0	0	0	0	0	0	0	0	0	0	0	0	0	0	0	0	0	0	0	0	0	0	0	0	0	0	0	0	0	0	0	0	0	0
ASV296	TATAAATACTACAATGAGGCCTGTTACATTGTTTGTCGAATGGCGCTTGCATTTATTTGTAATCCCCATTCTAGAAAAGAAGCTAATTGCAACATGTACGTTAACTATTCCTTAATAACAGAAGTGAATGCGTTGTTACTGCTGGATCGTTTAATGCCTGTTAACGTTCCAGCGGGGCCTGATGACAGCGCTTCGTTATCTGATTTGGCCATAGCTAACTACACAGAATGACATATATTCGTTGTCACTGTTGACTTGTTTACCGCCTACTAACATTTCAGCAGTGCCTGTATGACAACGTTCTATATTGTCATTTGCAATGCAACTTGAGCTCAGGCGTGACTACCCGCTGAACTTAAGCATAGCATAT	Metazoa	Nematoda	Chromadorea	Strongylida	Strongylidae	Coronocyclus	Coronocyclus labratus	370	1	116	0	0	0	0	0	0	0	0	0	0	0	0	0	0	0	0	0	0	0	0	0	0	0	0	0	0	0	0	0	0	0	0	0	0	0	0	0	0
ASV297	TATAAATACTACAATGTGGCCTGTTACATTGTTTGTCGAATGGCGCTTGTATTCATTTGCAATCCTCATTCTAGAAAAGAAGCATACTGCAACATGTATGTTGGCGATGCCTTAACAGAGAATGCGTTGTTCTGCTGGATCGTTTAATGCCTGTTAACGTTGCAGTAGGGGCATGATGACAGCGCTTCGTTATCTGATTTGGCTATAGCTAATTACACAGAATGACATATATTCGTTGTCACTGTTGACTTGTTTACCGCCTACTAACATTTCAGCAGTGCCTGTATGACAACGTTCTATATTGTCATTTGCAATGCAACCTGAGCTCAGGCGTGACTACCCGCTGAACTTAAGCATATCATTT	Metazoa	Nematoda	Chromadorea	Strongylida	Strongylidae	Cylicostephanus	Cylicostephanus longibursatus	364	1	115	0	0	0	0	0	0	0	0	0	0	0	0	0	0	0	0	0	0	0	0	0	0	0	0	0	0	0	0	0	0	0	0	0	0	0	0	0	0
ASV298	TATAAATACTACAATGTGGCCTGTTACATTGTTTGTCGAATGGCGCTTGCATTCATTTGCGATCCCCATTCTAGAAAAGAAGCATATTGCAACATGTATGTTAGCCATGCCTTAAAAACAGAAGTGAATGCGCTGTTACCGCTAGATCGTTTAATGCCTGTTGACGATTTAGTGGGGCCTGATGACAGCGTGTCGTTATCTGATTTGGCTATGGCTAACTACACAGAATGACATATATTCGTTGTCACTGTTGACGTGTTTACCGCCTATTAACATTTCAGCAGTGCCTGTATGACAACGTTCTATATTGTCATTTGCAATGCAACCTGAGCTCAGGCGTGACTACCCGCTGAACTTAAGCATATCATTT	Metazoa	Nematoda	Chromadorea	Strongylida	Strongylidae	Cylicocyclus	Cylicocyclus nassatus	370	1	115	0	0	0	0	0	0	0	0	0	0	0	0	0	0	0	0	0	0	0	0	0	0	0	0	0	0	0	0	0	0	0	0	0	0	0	0	0	0
ASV300	TATAAATACTACAATGTGGCCTGTTACATTGTTTGTCGAATGGCGCTTGCATTCATTTGCGATCCCCATTCTAGAAAAGAAGCATATTGCAACATGTATGTTAGCCATGCCTTAAAAACAGAAGTGAATGCGCTGTTACCGCTAGATCGTTTAATGCCTGTTAACGATTTAGTGGGGCCTGATGACAGCGCTTCGTTATCTGATTTGGCTATGGCTAACTACACAGAATGACATATATTCGTTGTCACTGTTGACGTGTTTACCGCCTATTAACATTTCAGCAGTGCCTGTATGACAACGTTCTATATTGTCATTTGCAATGCAACCTGAGCTCAGGCGTGACTACCCGCTGAACTTAAGCATATCATTT	Metazoa	Nematoda	Chromadorea	Strongylida	Strongylidae	Cylicocyclus	Cylicocyclus nassatus	370	1	113	0	0	0	0	0	0	0	0	0	0	0	0	0	0	0	0	0	0	0	0	0	0	0	0	0	0	0	0	0	0	0	0	0	0	0	0	0	0
ASV301	TATATATACTACAATGTGGCCTGTAACAATTTGTCGAATGGCGCTTGCATTCATTTGCAATCCCCGTTCTAGTTAAGAAATATTGCAACATGTATATTGCTTGGTCACGACTCCGATTAACGTGAATATTCACTACTAGATCGTCCGCCATTTAACGTCTAGTAGGGCCTGTATGACTACGCTATTGATCGTTATCTGTAATGTGGCTATGGCATACTGCACAGAATGGCGTATAATCGTTGTAACTGCCAATATGTTTACCGCTTATCAACATTTTCGCAGGGCTGTTGACAGCGGTCTATAATGTCATTTGCAATGACCTGAGCTCAGGCGTGACTACCCGCTGGACTTAAGCATACCATTT	Metazoa	Nematoda	Chromadorea	Strongylida	Strongylidae	Triodontophorus	Triodontophorus nipponicus	364	1	109	0	0	0	0	0	0	0	0	0	0	0	0	0	0	0	0	0	0	0	109	0	0	0	0	0	0	0	0	0	0	0	0	0	0	0	0	0	0
ASV302	TATAAATACTACAATGTGGCCTGTTACATTGTTTGTCGAATGGCGCTTGCATTCATTTGCAATCCCCATTCTAGAAAAGAAGCATATTGCAACATGTAAGTTGGCGATGCCTTACGAACAGAAGTGAATGCGCTGTTACTGCTGGATCGTTTAATGCCTGTTAACATTCCAGTGGGGCCTGATGACAGCGCTTCGTTATCTGATTTGGCTATGGCCAACTACACAGAATGACGTATATTCGTTGTCACTGTTGACTTGTTTACCGCCTACTAACATTTCAGCAGTGCCTGTATGACAACGTTATATATTGTCATTTGCAATGCAACCTGAGCTCAGGCGTGACTACCCGCTGGACTTAAGCATATCATTT	Metazoa	Nematoda	Chromadorea	Strongylida	Strongylidae	unclassified	unclassified	370	1	108	0	0	0	0	0	0	0	0	0	0	108	0	0	0	0	0	0	0	0	0	0	0	0	0	0	0	0	0	0	0	0	0	0	0	0	0	0	0
ASV303	TATAAATACTACAATGTGGCCTGTTACATTGTTTGTCGAATGGCGCTTCCATTTACTTGGGATCCCCATTCTAGAAAAGAAGCATATTGCAACATGTATGTTGGCTATGCCTTAAGAACAGAAATGACTGCGTTGTTACTGCTGGATCGTTTGATGCCTGTTAACGTTCCAGTGGGGCCTGATGACAGCGCTTCGTTATCTGATTTGGCTATGGCTAACTACACAGAATGACATATATTCGTTGTCACTGTTGACTTGTTTACCGCCTACTAACATTTCAGCAGTGCCTGTATGACAGCGTTCTATATTGTCATTTGCAATGCAACCTGAGCTCAGGCGTGACTACCCGCTGAACTTAAGCATATCATTT	Metazoa	Nematoda	Chromadorea	Strongylida	Strongylidae	Cyathostomum	Cyathostomum sp. B KJT-2021	370	1	108	0	0	0	0	0	0	0	0	0	0	0	0	0	0	0	0	0	0	0	0	0	0	0	0	0	0	0	0	0	0	0	0	0	0	0	0	0	0
ASV304	TATAAATACTACAATGTGGCCTGTTACATTGTTTGTCGAATGGCGCTTTCATTTATTTGAAATCCCCATTCTAGAAAAGAAGCATATTGCAACATGTACGTTGGCCATGCCTTAGGAGCAGAGGTGAACGCGTTGTTACTGCTGGATCGTTTAATGCCTGTTAACATTCCAGCGGGGCCTGATGACAGCGCTTCGTTATCTGATTTGGCTATGGCTAACTACACAGAATGACATATATTCGTTGTCACTGTTGATTTGTTTACCGCCTATTAACATTTCAAGAGTGCCTGTATGACAACGTTCTATATCGTCATTTGCAATGCAACCTGAGCTCAGGCGTGACTACCCGCTGAACTTAAGCATATCATTT	Metazoa	Nematoda	Chromadorea	Strongylida	Strongylidae	Cyathostomum	Cyathostomum montgomeryi	370	1	108	0	0	0	0	0	0	0	0	0	0	0	0	0	0	0	0	0	0	0	0	0	0	0	0	0	0	0	0	0	0	0	0	0	0	0	0	0	0
ASV305	TATAAATACTACAATGTGGCCTGTTACATTGTCTGTCGAATGGCGCTTGCATTCATTTGCAATCCCCATTCTAGAAAAGAAGCATATTGCAACATGTATGTTGACTATGCCTTAACAGAAGTGAATGCGTTGTTACTGCTGGTTCGTTTAATGCCTGTTAACGTTCCAGCGGGGCCTGATGACAGCGCTTCGTTATCTGATTTGGCCATGGCTAACTACACAGAATGACATATATTCGTTGTCACTGTTGACTTGTTTACCGCCTACTAACATTTCAGCAGTGCCTGTATGACAACGTTCTATATTGTCATTTGCAATGCAACCTGAGCTCAGGCGTGACTACCCGCTGAACTTAAGCATATCACTT	Metazoa	Nematoda	Chromadorea	Strongylida	Strongylidae	unclassified	unclassified	367	1	107	0	0	0	0	0	0	0	0	0	0	0	0	0	0	0	0	0	0	0	0	0	0	0	0	0	0	0	0	0	0	0	0	0	0	0	0	0	0
ASV309	TATACGTACTACAATGTGGCGAGAAACATTGTTTGTCGAATGGCGCTTGCACATTCCTGCAATCCCCGTTCTAGAGAAGAAGCATAGTGCAACAGGTACGTTGGCTATGGTTTGCAGAACAGAATGACGTAAATTCGTTGTCGATACTAGATCGTTTACCGCCTTTTTAACGTTCTAGTGGAGCTTGATGACAGCGTTTCATCTGCGATGCGGCCGTGACCAGCTACACAGAATGACATATGTTCGTTGTTACTCCTGATTTGTTCACCGACTCTAGGACATTTCAGCAGTTGCTTGCATAGCAACGTTCTATATTGTCATTTGTAATGCAACCTGAGCTCAGGCGTGACTACCCGCTGAACTTAAGCATATCATTT	Metazoa	Nematoda	Chromadorea	Strongylida	Strongylidae	Parapoteriostomum	Parapoteriostomum mettami	377	1	102	102	0	0	0	0	0	0	0	0	0	0	0	0	0	0	0	0	0	0	0	0	0	0	0	0	0	0	0	0	0	0	0	0	0	0	0	0	0
ASV311	TATAAATACTACAATGTGGCCTGTTACATTGTTTGTCGAATGGCGCTTTCATTTATTTGAAATCCCCATTCTAGAAAAGAAGCATATTGCAACATGTACGTTGGCCATGCCTTAGGAACAGAGGTGAACGCGTTGTTACTGCTGGATCGTTTAATGCCTGTTAACATTCCAGCGGGGCCTGATGACAGCGCTTCGTTATCTGATTTGGCTATGGCTAACTACACGGAATGACATATATTCGTTGTCACTGTTGACTTGTTTACCGCCTACTAACATTTCAGCAGTGCCTGTATGACAGCGTTCTATATTGTCATTTGCAATGCAACCTGAGCTCAGGCGTGACTACCCGCTGAACTTAAGCATATCATTT	Metazoa	Nematoda	Chromadorea	Strongylida	Strongylidae	unclassified	unclassified	370	1	101	0	0	0	0	0	0	0	0	0	0	0	0	0	0	0	0	0	0	0	0	0	0	0	0	0	0	0	0	0	0	0	0	0	0	0	0	0	0
ASV312	TATATGTGTACTACAATGTAGCCTGTTAAACATTGTTTGTCGAATGGTGTATACATATTCAAATTGTATCCCCCATTCTAGAAAAGAATCAATTGCAACATGTATATTATTTTTGATATACACAGTATGTCATGGATTTATTCTCACTACTTCATTGTTTACCCACTTATTAACAATTTAGTAGAGCCTGTATGAAGAATCAAATCTAATGACATTTGCAATGCAACCTGAACTCAGGCGTGACTACCCGCTGAACTTAAGCATATCATTT	Metazoa	Nematoda	Chromadorea	Strongylida	Strongylidae	Strongylus	Strongylus vulgaris	271	1	100	0	0	0	0	0	0	0	0	0	0	0	0	0	0	0	0	0	0	0	0	0	0	0	0	0	0	0	0	0	0	0	0	0	0	0	0	0	0
ASV313	TATAAATACTACAATGTGGCCTGTTACATTGTCTGTCGAATGGCGCTTGCATTCATTTGCAATCCCCATTCTAGAAAAGAAGCATATTGCAACATGTATGTTGACTATGCCTTACCAGAAGTGAATGCGTTGTTACTGCTGGTTCGTTTAATGCCTGTTAACGTTCCAGTAGGGCCTGATGACAGCGCTTCGTTATCTGATTTGGCTATAGCTAATTACACAGAATGACATATATTCGTTGTCACTGTTGACTTGTTTACCGCCTACTAACATTTCAGCAGTGCCTGTATGACAACGTTCTATATTGTCATTTGCAATGCAACCTGAGCTCAGGCGTGACTACCCGCTGAACTTAAGCATATCACTT	Metazoa	Nematoda	Chromadorea	Strongylida	Strongylidae	Cylicostephanus	Cylicostephanus longibursatus	367	1	97	0	0	0	0	0	0	0	0	0	0	0	0	0	0	0	0	0	0	0	0	0	0	0	0	0	0	0	0	0	0	0	0	0	0	0	0	0	0
ASV314	TATAAATACTACAATGTGGCCTGTTACATTGTTTGTCGAATGGCGCTTTCATTTATTTGAAATCCCCATTCTAGAAAAGAAGCATATTGCAACATGTACGTTGGCCATGCCTTAGGAACAGAGGTGAACGCGTTGTTACTGCTGGATCGTTTAATGCCTGTTAACATTCCAGCGGGGCCTGATGACAGCGCTTCGTTATCTGATTTGGCTATGGCTAACTACACAGAATGACATAAATTCGTTGTCACTGTTGATTTGTTTACCGCCTATTAACATTTCAAGAGTGCCTGTATGACAACGTTCTATATCGTCATTTGCAATGCAACCTGAGCTCAGGCGTGACTACCCGCTGAACTTAAGCATATCATTT	Metazoa	Nematoda	Chromadorea	Strongylida	Strongylidae	Cyathostomum	Cyathostomum montgomeryi	370	1	95	0	0	0	0	0	0	0	0	0	0	0	0	0	0	0	0	0	0	0	0	0	0	0	0	0	0	0	0	0	0	0	0	0	0	0	0	0	0
ASV315	TATAAATACTACAATGTGGCCTGTTACATTGTTTGTCGAATGGCGCTTGCATTTATTTGCAATCCCCATTCTAGAAAAGAAGCATATTGCAACATGTATGTTGGCTATGCCCTAGAAACAGAAGTGAATGCGTTGTTACTGCTGGATCGTTGAATGCCTGACAACGTTCCAGCAGGGCCTGATGACAGCGCTTCGCTATCTGATTTGGCTATAGCTAATTACACAGAATGACATATATTCGTTGTCACTGTTGACTTGTTTACTGCCTACTAACATTTCAGCAGTGCCTGTATGACAACGTTCTATATTGTCATTTGCAATGCAACCTGTGCTCAGGCGTGACTACCCGCTGAACTTAAGCATATCATTT	Metazoa	Nematoda	Chromadorea	Strongylida	Strongylidae	Cylicostephanus	Cylicostephanus longibursatus	370	1	93	0	0	0	0	0	0	0	0	0	0	0	0	0	0	0	0	0	0	0	0	0	0	0	0	0	0	0	0	0	0	0	0	0	0	0	0	0	0
ASV316	TATAAATACTACAATGTGGCCTGTTACATTGTTTGTCGAATGGCGCTTGCATTCATTTGCAGTCCCCATTCTAGAAAAGAAGCATATTGCAACATGTATGTTGGCGATGCCTTACGAACAGAAGTGAATGCGTTGTTACTGCTGGATCGTTTAATGCCTGTTAACGTTCCAGTGGGGCCTGATGACAGCGCTTCGTTATCTGATTTGGCTATGGCCAACTACACAGAATGACATATATTCGTTGTCACTGTTGACTTGTTTACCGCCTACTAACATTTCAGCAGTGCCTGTGTGACAACGTTCTATATTGTCATTTGCAATGCAACTTGAGCTCAGGCGTGACTACCCGCTGAACTTAAGCATAGCATAT	Metazoa	Nematoda	Chromadorea	Strongylida	Strongylidae	Cylicostephanus	Cylicostephanus longibursatus	370	1	93	0	0	0	0	0	0	0	0	0	0	0	0	0	0	0	0	0	0	0	0	0	0	0	0	0	0	0	0	0	0	0	0	0	0	0	0	0	0
ASV317	TATATATACTACAATGTGGCCTGTAACATTGTTTGTCGAATGGCGCTTGCATTCATTTGCAATCCCCGTTCTAGTTAAGAAATATTGCAACATGTATATTGCTTAGTCTTAATTCAGATTAACGTGAATAGTCACTACTAGATCGTTTACCGCCATTTAACGTCTAGTAGGGCCTGTATGACTACGCTACCGATCGTTATCTGTAATGTGGCTGTGGCATACTACACAGAATGACGTATAATCGCTGTAACTGCTAATATGTTTACCGCTTATTAACATTTTAGCAGGGCCTGTTGACAGCGGTCTATAATGTCATTTGCAATGCAACCTGAGCTCAGGCGTGACTACCCGCTGAACTTAAGCATATCATTT	Metazoa	Nematoda	Chromadorea	Strongylida	Strongylidae	Triodontophorus	Triodontophorus nipponicus	372	1	92	0	0	0	0	0	0	0	0	0	0	0	0	0	0	0	0	0	0	0	92	0	0	0	0	0	0	0	0	0	0	0	0	0	0	0	0	0	0
ASV318	TATAAATACTACAATGTGGCCTGTTACATTGTTTGTCGAATGGCGCTTGCATTCATTTGCAATCCCCATTCTAGAAAAGAAGCATATTGCAACATGTACGTTAGCTATGCCTTAATAACAGAAGCTATGCGTTGTTACTGCTGGATCGTTTAATGCCTGTTAACGTTCCAGCGGGGCCTGATGACAGCGCTTCGTTATCTGATTTGGCTATGGCTAACTACACAGAATGATATATATTCGTTGTCACTGTTGACTTGTTTACCGCCTACTAACATTTCAGCAGTGCCTGTATGACAACGCTCTATATTGTCATTTGCAATGCAACCTGAGCTCAGGCGTGACTACCCGCTGAACTTAAGCATATCATTT	Metazoa	Nematoda	Chromadorea	Strongylida	Strongylidae	Coronocyclus	Coronocyclus labratus	369	1	92	0	0	0	0	0	0	0	0	0	0	0	0	0	0	0	0	0	0	0	0	0	0	0	0	0	0	0	0	0	0	0	0	0	0	0	0	0	0
ASV319	TATAAATACTACAATGTGGCCTGTTACATTGTTTGTCGAATGACGCTTGCATTCATTTGCAATCCCCATTCTAGCAAAGAAGCATATTGCAACATGTACGTTAGCTATGCCTTAATAACAGAAGTGAATGCGTTGTTACTGCTGGATCGTTTAATGCCTGTTAACATTCCAGCGGGGCCTGATGACAGCGCTTCGTTATCTGATTTGGCTATGGCTAACTACACAGAATGACATATATTCGTTGTCACTGTTGATTTGTTTACCGCCTATTAACATTTCGAGAGTGCCTGTATGACAACGTTCTATATCGTCATTTGCAATGCAACCTGAGCTCAGGCGTGACTACCCGCTGAACTTAAGCATATCATTT	Metazoa	Nematoda	Chromadorea	Strongylida	Strongylidae	Coronocyclus	Coronocyclus labratus	370	1	92	0	0	0	0	0	0	0	0	0	0	0	0	0	0	0	0	0	0	0	0	0	0	0	0	0	0	0	0	0	0	0	0	0	0	0	0	0	0
ASV320	TATAAATACTACAATGTGGCCTGTTACATTGTTTGTCGAATGGCGCTTGCATTCATTTGCAATCCCCATTCTAGAAAAGAAGCATATTGCAACATGTATGTTGGCTATGCCCTAACAGAGGTGGATGCGTTGTTACTGCTGGTTCGTTTAATGCCTGTTAACGTTCCAGTAGGGCCTGATGACAGCGCTTCGTTATCTGATTTGGCTATAGCTAATTACACAGAATGACATATATTCGTTGTCACTGTTGACTTGTTTACCGCCTACTAACATTTCAGCAGTGCCTGTATGACAACGATCTATATTGTCATTTGCAATGCAACCTGAGCTCAGACGTGACTACCCGCTGAACTTAAGCATATCACTT	Metazoa	Nematoda	Chromadorea	Strongylida	Strongylidae	Cylicostephanus	Cylicostephanus longibursatus	367	1	89	0	0	0	0	0	0	0	0	0	0	0	0	0	0	0	0	0	0	0	0	0	0	0	0	0	0	0	0	0	0	0	0	0	0	0	0	0	0
ASV321	TATATATACTACAATGTGGCCTGTAACATTGTTTGTCGAATGGCGCTTGCATTCATTTGCAATCCCCGTTCTAGTTAAGAAATATTGCAACATGTATATTGCTTAGTCACAATTCAGATTAACGTGAATAGTCACTACTAGATCGTTTACCGCCATTTAACGTCTAGTAGGGCCTGTATGACTACGCTACCGATCGTTATCTGTAATGTGGCTGTGGCATACTACACAGAATGACGTATAATCGCTGTAACTGCTAATATGTTTACCGCTTATTAACATTTTAGCAGGGCCTGTTGACAGCGGTCTGTAATGTCATTTGCAATGCAACCTGAGCTCAGGCGTGACTACCTGCTGAACTTAAGCATATCATTT	Metazoa	Nematoda	Chromadorea	Strongylida	Strongylidae	Triodontophorus	Triodontophorus nipponicus	372	1	88	0	88	0	0	0	0	0	0	0	0	0	0	0	0	0	0	0	0	0	0	0	0	0	0	0	0	0	0	0	0	0	0	0	0	0	0	0	0
ASV322	TATAAATACTACAATGTGGCCTGTTACATTGTTTGTCGAATGGCGCTTGCATTCATTTGCAATCCCCATTCTAGAAAAGAAGCATATTGCAACATGTATGTTGGCTATGCCCTAACAGAAGTGGATGAGTTGTTACTGCTGGTTCGTTTAATGCCTGTTAATGTTCCAGTAGGGCCTGATGACAGCGCTTCGTTATCTGATTTGGCTATAGCTAATTACACAGAATGACATATATTCGTTGTCACTGTTGACTTGTTTACCGCCTACTAACATTTCAGCAGTGCCTGTATGACAACGATCTATATCGTCATTTGCAATGCAACCTGAGCTCAGGCGTGACTACCCGCTGAACTTAAGCATATCACTT	Metazoa	Nematoda	Chromadorea	Strongylida	Strongylidae	Cylicostephanus	Cylicostephanus longibursatus	367	1	88	0	0	0	0	0	0	0	0	0	0	0	0	0	0	0	0	0	0	0	0	0	0	0	0	0	0	0	0	0	0	0	0	0	0	0	0	0	0
ASV323	TATAAATACTACAATGTGGCCTGTTACATTGTTTGTCGAATGGCGCTTTCATTTATTTGAAATTCCCATTCTAGAAAAGAAGCATATTGCAACATGTACGTTAGCCATGCCTTAGGAACAGAGGTGAACGCGTTGTTACTGCTGGATCGTTTAATGCCTGTTAACATTCCAGCGGGGCCTGATGACAGCGCTTCGTTATCTGATTTGGCTATGGCTAACTACACAGAATGACATATATTCGTTGTCACTGTTGATTTGTTTACCGCCTATTAACATTTCAAGAGTGCCTGTATGACAACGTTCTATATCGTCATTTGCAATGCAACCTGAGCTCAGGCGTGACTACCCGCTGAACTTAAGCATATCATTT	Metazoa	Nematoda	Chromadorea	Strongylida	Strongylidae	Cyathostomum	Cyathostomum montgomeryi	370	1	88	0	0	0	0	0	0	0	0	0	0	0	0	0	0	0	0	0	0	0	0	0	0	0	0	0	0	0	0	0	0	0	0	0	0	0	0	0	0
ASV324	TATATATACTACAATGTGGCCTGTAACATTGTTTGTCGAATGGCGCTTGCATTCATTTGCAATCCCCGTTCTAGTTAAGAAATATTGCAACATGTATATTGCTTAGTCACAATTCAGATTAACGTGAATAGTCACTACTAGATCGTTTACCGCCATTTAACGTCTAGTAGGGCCTGTATGACTACGCTACCGATCGTTATCTGTAATGTGGCTGTGGCATAATACACAGAATGACGTATAATCGCTGTAACTGTTAATATGTTTACCGCTTATTAACATTTTAGCAGGGCCTGTTGACAGCGGTCTATAATGTCATTTGCAATGCAACCTGAGCTCAGGCGTGACTACCCGCTGAACTTAAGCATATCATTT	Metazoa	Nematoda	Chromadorea	Strongylida	Strongylidae	Triodontophorus	Triodontophorus nipponicus	372	1	85	0	0	0	0	0	0	85	0	0	0	0	0	0	0	0	0	0	0	0	0	0	0	0	0	0	0	0	0	0	0	0	0	0	0	0	0	0	0
ASV325	TATAAATACTACAATGTGGCCTGTTACATTGTTTGTCGAATGGCGCTCGCATTCATTTGCAATCCCCATTCTAGAGAAGAAGCATATTGCAACATGTATGTTGGCTATGCCTGAAGAACAGAAGTGAATGCGTTGTTACTGCTAAATCGTTTAATGCCTGTTAACGTTCCAGCAGGGCCTGATGGCAGCGCTTCGTTATCTGATTTGGCTATAGCTAATTACACAGAATGACATATATTCGTTGTCACTGTTGACTTGTTTACCGCCTACTAACATTTCAGCAGTGCCTGTATGACAACGTTCTATAATGTCATTTGCAATGCAACCTGAGCTCAGGCGTGACTACCCGCTGAACTTAAGCATATCATTT	Metazoa	Nematoda	Chromadorea	Strongylida	Strongylidae	Cylicostephanus	Cylicostephanus longibursatus	370	1	84	0	0	0	0	0	0	0	0	0	0	0	0	0	0	0	0	0	0	0	0	0	84	0	0	0	0	0	0	0	0	0	0	0	0	0	0	0	0
ASV326	TATATATACTACAATGTGGCCTGTAACAATTTGTCGAATGGCGCTTGCATTCATTTGCAATCCCCGTTCTAGTTAAGAAATATTGCAACATGTATATTGCTTGGTCACGACTCCGATTAACGTGAATATTCACTACTAGATCGTTTACCGCCATTTAACGTCTAGTAGGGCCTGTATGACTACGCTATTGATCGTTATCTGTAATGTGGCTATGGCATACTGCACAGAATGGCGTATAATCGTTGTAACTGCCAATATGTTTACCGCTTATCAACATTTTCGCAGGGCTGTTGACAGCGGTCTATAATGTCATTTGCAATGACCTGAGCTCAGGCGTGACTACCCGCTGGACTTAAGCATACCATTT	Metazoa	Nematoda	Chromadorea	Strongylida	Strongylidae	Triodontophorus	Triodontophorus nipponicus	367	1	84	0	0	0	0	0	0	0	0	0	0	0	0	0	0	0	0	0	0	0	0	0	0	0	0	0	0	0	0	0	0	0	0	0	0	0	0	0	0
ASV327	TATAAATACTACAATGTGGCCTGTTACATTGTTTGTCGAATGGCGCTTGCATTCATTTGCAATCCCCATTCTAGAAAAGAAGCATATTGCAACATGTATGTTGGCTATGGCTAACTACACAGAATGGCATATATTCGTTGTCACTGTTGACTCGTTTACCGCCTACTAACATTTCAGCAGTGCCTGTATGACAACGTTCTATATTGCCATTTGCAATGCAACCTGAGCTCAGGCGTGACTACCCGCTGAACTTAAGCATATCATTT	Metazoa	Nematoda	Chromadorea	Strongylida	Strongylidae	Cylicostephanus	Cylicostephanus minutus	266	1	82	0	0	0	0	0	0	0	0	0	0	0	0	0	0	0	0	0	0	0	0	0	82	0	0	0	0	0	0	0	0	0	0	0	0	0	0	0	0
ASV328	TATAAATACTACAATGTGGCCTGTTACATTGTTTGTCGAATGGCGCTTGCATTCATTTGCAATCCCCATTCTAGAAAAGAAGCATATTGCAACATGTATGTTGGCTATGCCCTAACAGAAGTGGATGCGTTGTTACTGCTGGTTCGTTTAATGCCTGTTAACGTTCCAGTAGGGCCTGATGACAGCGCTTCGTTGTCTGATTTGGCTATAGTTAATTACACAGAATGACATATATTCGTTGTCACTGTTGACTTGTTTACCGCCTACTAACATTTCAGCAGTGCCTGTATGACAACGATCTATATCGTCATTTGCAATGCAACCTGAGCTCAGGCGTGACTACCCGCTGAACTTAAGCATATCACTT	Metazoa	Nematoda	Chromadorea	Strongylida	Strongylidae	Cylicostephanus	Cylicostephanus longibursatus	367	1	81	0	0	0	0	0	0	0	0	0	0	0	0	0	0	0	0	0	0	0	0	0	0	0	0	0	0	0	0	0	0	0	0	0	0	0	0	0	0
ASV329	TATAAATACTACAATGAGGCCTGTTACATTGTTTGTCGAATGGCGCTTGCATTCATTTGCAATCCCCATTCTAGAAAAGAAGCTTATTGCAACATGTACGTTAACTATTCCTTAATAACAGATGTGAATGCGTTGTTACTGCTGGATCGTTTAATGCCTGTTAACGTTCCAGCGGGGCCTGATGACAGCGCTTCGTTATCTGATTTGGCCATGGCTAACTACACAGAATGACATATATTCGTTGTCACTGTTGACTTGTTTACCGCCTACTAACATTTCAGCAGTGCCTGTATGACAACGTTCTATATTGTCATTTGCAATGCAACCTGAGCTCAGGCGTGACTACCCGCTGAACTTAAGCATATCATTT	Metazoa	Nematoda	Chromadorea	Strongylida	Strongylidae	Coronocyclus	Coronocyclus labratus	370	1	80	0	0	0	0	0	0	0	80	0	0	0	0	0	0	0	0	0	0	0	0	0	0	0	0	0	0	0	0	0	0	0	0	0	0	0	0	0	0
ASV330	TATAAATACTACAATGTGGCCTGTTACATTGTTTGTCGAATGGCGCTTGCATTCATTTGCAATCCCCATTCTAGAAAAGAAGCATATTGCAACATGTAAGTTGGCGATGCCTTACGAACAGAAGTGAATGCGCTGTTACTGCTGGATCGTTTAATGCCTGTTAACATTCCAGTGGGGCCTGATGACAGCGCTTCGTTAGCTGATTTGGCTATGGCCAACTACACAGAATGACATATATTCGTTGTCACTGTTGACTTGTTTACCGCCTACTAACATTTCAGCAGTGCCTGTATGACAACGTTATATATTGTCATTTGCAATGCAACCTGAGCTCAGGCGTGACTACCCGCTGAACTTAAGCATATCATTT	Metazoa	Nematoda	Chromadorea	Strongylida	Strongylidae	unclassified	unclassified	370	1	80	0	0	0	0	0	0	0	0	0	0	0	0	0	0	0	0	0	0	0	0	0	0	0	0	0	0	0	0	0	0	0	0	0	0	0	0	0	0
ASV332	TATAAATACTACAATGTGGCCTGTTACATTGTTTGTCGAAAGGCGCTTGCATTCATTTGCAATCCTCATTCTAGAAAAGAAGCATACTGCAACATGTATGTTGGCGATGCCTTAACAGAGAATGCGTTGTTCTGCTGGATCGTTTAATGCCTGTTAACGTTGCAGTAGGGGCATGACAGCGCTTCGTTATCTGATTTGGCTATAGCTAATTACACAGAATGACATATATTCGTTGTCACTGTTGACTTGTTTACCGCCTACTAACATTTCAGCAGTGCCTGTATGACAACGTTCTGTATTGTCATTTGCAATGCAACCTGAGCTCAGGCGTGACTACCCGCTGAACTTAAGCATATCATTT	Metazoa	Nematoda	Chromadorea	Strongylida	Strongylidae	Cylicostephanus	Cylicostephanus longibursatus	361	1	78	0	0	0	0	78	0	0	0	0	0	0	0	0	0	0	0	0	0	0	0	0	0	0	0	0	0	0	0	0	0	0	0	0	0	0	0	0	0
ASV333	TATAAATACTACAATGTGGCCTGTTACATTGTTTGTCGAATGGCGCTTTCATTTATTTGAAATCCCCATTCTAGAAAAGAAGCATATTGCAACATGTACGTTGGCCATGCCTTAGGAACAGAGGTGAACGCGTTGTTACTGCTGGATCGTTTAATGCCTGTTAACATTCCGAGAGTGCCTGTATGACAACGTTCTATATCGTCATTTGCAATGCAACCTGAGCTCAGGCGTGACTACCCGCTGAACTTAAGCATATCATTT	Metazoa	Nematoda	Chromadorea	Strongylida	Strongylidae	Cyathostomum	Cyathostomum tetracanthum	261	1	75	0	0	0	0	0	0	0	0	0	0	75	0	0	0	0	0	0	0	0	0	0	0	0	0	0	0	0	0	0	0	0	0	0	0	0	0	0	0
ASV334	TATAAATACTACAATGTGGCCTGTTACATTGTCTGTCGAATGGCGCTTGCATTCATTTGCAATCCCATTCTAGAAAAGAAGCATATTGCAACATGTATGTTGACTATGCCTTAACAGAAGTGAATGCGTTGTCACTGCTGGTTCGTTTAATGCCTGTTAACGTTCCAGTAGGGCCTGATGACAGCGCTTCGTTATCTGATTTGGCTATAGCTAATTACACAGAATGACATATATTCGTTGTCACTGTTGACTTGTTTACCGCCTACTAACATTTCAGCAGTGCCTGTATGACAACGTTCTATATTGTCATTTGCAATGCAACCTGAGCTCAGGCGTGACTACCCGCTGAACTTAAGCATATCACTT	Metazoa	Nematoda	Chromadorea	Strongylida	Strongylidae	Cylicostephanus	Cylicostephanus longibursatus	366	1	75	0	0	0	0	0	0	0	0	0	0	0	0	0	0	0	0	0	0	0	0	0	0	0	0	0	0	0	0	0	0	0	0	0	0	0	0	0	0
ASV336	TATAAATGCTACAATGTGGCCTGTTACATTGTTTGTCGAATGGCGCTTGCATTCATTTGCAATCCCCATTCTAGAAAAGAAGCATATTGCAACATGTATGTTGGCTATGCCTTAGAAACATACATGAATGCGTTGTTACTGCTGGATCGTTGAATGCCTGTTAACGTTCCAGTAGGGCCTGATGACAGCGCTTCGTTATCTGATTTGGCTATAGCTAATTACACAGAATGACATATATTCGTTGTCACTGTTGACTTGTTTACCGCCTACTAACATTTCAGCAGTGCCTGTATGACAACGTTCTATATTGTCATTTGCAATGCAACCTGAGCTCAGGCGTGACTACCCGCTGAACTTAAGCATATCACTT	Metazoa	Nematoda	Chromadorea	Strongylida	Strongylidae	Cylicostephanus	Cylicostephanus longibursatus	370	1	73	0	0	73	0	0	0	0	0	0	0	0	0	0	0	0	0	0	0	0	0	0	0	0	0	0	0	0	0	0	0	0	0	0	0	0	0	0	0
ASV337	TATAAATACTACAATGTGGCCTGTTACATTGTTTGTCGAATGGCGCTTTCATTTATTTGGAATCCCCATTCTAGAAAAGAAGCATATTGCAACATGTACGTTGGCCATGCCTTAGGAACAGAGGTGAACGCGTTGTTACTGCTGGATCGTTTAATGCCTGTTAACATTCCAGCGGGGCCTGATGACAGCGCTTCGTTATCTGATTTGGCTATGGCTAACTACACAGAATGACATATATTCGTTGTCACTGTTGATTTGTTTACCGCCTATTAACATTTCAAGAGTGCCTGTATGGCAACGTTCTATATCGTCATTTGCAATGCAACCTGAGCTCAGGCGTGACTACCCGCTGAACTTAAGCATATCATTT	Metazoa	Nematoda	Chromadorea	Strongylida	Strongylidae	Cyathostomum	Cyathostomum montgomeryi	370	1	71	0	0	0	0	0	0	0	0	0	0	0	0	0	0	0	0	0	0	0	0	0	0	0	0	0	0	0	0	0	0	0	0	0	0	0	0	0	0
ASV338	TATAAATACTACAATGTGGCCTGTTACATTGTTTGTCGAATGACGCTTGCATTCATTTGCAATCCCCATTCTAGCAAAGAAGCATATTGCAACATGTACGTTAGCTATGCCTCAATAACAGAAGTGAATGCGTTGTTACTGCTGGATCCTGTTAACGTGCCATCCTGTTAACGTTCCAGCGGGGCCTGATGACAGCGCTGCGTTATCTGATTTGGCTATGGCTAACTACACGGAATGACATATATTCGTTGTCACTGTGGACTTGTTTACCGCCTACTAACATTTCAGCAGTGCCTGTATGACAGCGTTCTATATTGTCATTTGCAATGCAACCTGAGCTCAGGCGTGACTACCCGCTGAACTTAAGCATATCATTT	Metazoa	Nematoda	Chromadorea	Strongylida	Strongylidae	Coronocyclus	Coronocyclus labratus	377	1	70	0	0	0	0	0	0	0	0	0	0	0	0	0	0	0	0	0	0	0	0	0	0	0	0	0	0	0	0	0	0	0	0	0	0	0	0	0	0
ASV339	TATAAATACTACAATGTGGCCTGTTACATTGTTTGTCGAATGGCGCTTGCATTCATTTGCAATCCCCATTCTAGAAAAGAAGCATATTGCAACATGTATGTTGGCTATGCCCTAACAGAAGTGGATGCGTTGTTACTGCTGGTTCGTTTAATGCCTGTTAACGTTCCAGTAGGGCCTGATGACAGCGCTTCGTTATCTGATTTGGCTATAGCTAATTACACAGAATGACATATATTCGTTGTCACTGTTGACTTGTTTACCGCCTACTAACATTTCAGCAGTGCTTGTATGACAACGATCTATATTGTCATTTGCAATGCAACCTGAGCTCAGGCGTGACTACCCGCTGAACTTAAGCATATCACTT	Metazoa	Nematoda	Chromadorea	Strongylida	Strongylidae	Cylicostephanus	Cylicostephanus longibursatus	367	1	69	0	0	0	0	0	0	0	0	0	0	0	0	0	0	0	0	0	0	0	0	0	0	0	0	0	0	0	0	0	0	0	0	0	0	0	0	0	0
ASV340	TATAAATACTACAATGTTGCCTGTTACATTGTTTGTCGAATGGCGCTTGCATTCATTTGCAATCCCCATTCTAGAAAAGAAGCATATTGCAACATGTAAGTTGGCGATGCCTTACGAACAGAAGTGAATGCGCTGTTACTGCTGGATCGTTTAATGCCTGTTAACATTCCAGTGGGGCCTGATGACAGCGCTTCGTTATCTGATTTGGCTATGGCCAACTACACAGAATGACATATATTCGTTGTCACTGTTGACTTGTTTACCGCCTACTAACATTTCAGCAGTGCCTGTATGACAACGTTATATATTGTCATTTGCAATGCAACCTGAGCTCAGGCGTGACTACCCGCTGAACTTAAGCATATCATTT	Metazoa	Nematoda	Chromadorea	Strongylida	Strongylidae	unclassified	unclassified	370	1	68	0	0	0	0	0	0	0	0	0	0	0	0	0	0	0	0	0	0	0	0	0	0	0	0	0	0	0	0	0	0	0	0	0	0	0	0	0	0
ASV341	TATAAATACTACAATGAGGCCTGTTACATTGTTTGTCGAATGGCGCTTGCATTCATTTGCAATCCCCATTCTAGAAAAGAAGCTAATTGCAACATGTACGTTAACTATTCCTTAATAACAGAAGTGAATGCGTTGTTACTGCTGGATCGTTTAATGCCTGTTAACGTTCCAGCGGGGCCTGATGACAGCGCTTCGTTATCTGATTTGGCCATGGCTAACTACACAGAATGACATATATTCGTTGTCACTGTTGACTTGTTTACCGCCTACTAACAATTCAGCAGTGCCTGTATGACAACGTTCTATATTGTCATTTGCAATGCAACCTGAGCTCAGGCGTGACTACCCGCTGAACTTAAGCATATCATTT	Metazoa	Nematoda	Chromadorea	Strongylida	Strongylidae	Coronocyclus	Coronocyclus labratus	370	1	68	0	0	0	0	0	0	0	0	0	0	0	0	0	0	0	0	0	0	0	0	0	0	0	0	0	0	0	0	0	0	0	0	0	0	0	0	0	0
ASV342	TATATATACTACAATGTGGCCTGTAACATTGTTTGTCGAATGGCGCTTGCATTCATTTGCAATCCCCGTTCTAGTTAAGAAATATTGCAACATGTATATTGCTTAGACACAAATCAGATTAACGTGAATAGTCACTACTAGATCGTTTACCGCCATTTAACGTCTAGTAGGGCCTGTATGACTACGCTACCGATCGTTATCTGTAATGTGGCTGTGGCATACTACACAGAATGACGTATAATCGCTGTAACTGCTAATATGTTTACCGCTTATTAACATTTTAGCAGGGCCTGTTGACAGCGGTCTGTAATGTCATTTGCAATGCAACCTGAGCTCAGGCGTGACTACCCGCTGAACTTAAGCATATCATTT	Metazoa	Nematoda	Chromadorea	Strongylida	Strongylidae	Triodontophorus	Triodontophorus nipponicus	372	1	66	0	0	0	0	0	0	0	0	0	0	0	0	0	0	0	0	0	0	0	0	66	0	0	0	0	0	0	0	0	0	0	0	0	0	0	0	0	0
ASV343	TATAAATACTACAATGTGGCCTGTTACATTGTTTGTCGAATGGCGCTTGCATTCATTTGTAATCCCCATTCTAGAAAAGAAGCATATTGCAACATGTACGTTAGCTATGCCTTAATAACAGAAGTGAATGCGTTGTTACTGCTGGATCGTCTAATGCCTGTTAACGTTCCAGCGGGGCCTGATGACAGCGCTTCGTTATCTGATTTGGCCATGGCTAACTACACAGAATGACATATATTCGTTGTCACTGTTGACTTGTTTACCGCCTACTAACATTTCAGCAGTGCCTGTATGACAACGTTCTATATTGTCATTTGCAATGCAACCTGAGCTCAGGCGTGACTACCCGCTGAACTTAAGCATATCACTT	Metazoa	Nematoda	Chromadorea	Strongylida	Strongylidae	Coronocyclus	Coronocyclus labratus	370	1	66	0	0	0	0	0	0	0	0	0	0	0	0	0	0	0	0	0	0	0	0	0	0	0	0	0	0	0	0	0	0	0	0	0	0	0	0	0	0
ASV344	TATAAATACTACAATGTGGCCTGTTACATTGTTTGTCGAATGGCGCTTGCATTCATTTGCAATCCCCATTCTAGAAAAGAAGCATATTGCATCATGTATGTTGGCTATGTTAGAAAAAGAAGTGAATGCGTTGTTACTGCTGGATCGTTTAATGCCTGTTAACGTTCCAGCAGGGCCTGATGACAGCGCTTCGTTATCTGATTTGGCTATAGCTAATTACACAGAATGACATATATTCGTTGTCACTGTTGACTTGTTTACCGCCTACTAACATTTCAGCAGTGCCTGTATGACAACGTTCTATAATGTCATTTGCAATGCAACCTGAGCTCAGGCGTGACTACCCGCTGAACTTAAGCATATCATTT	Metazoa	Nematoda	Chromadorea	Strongylida	Strongylidae	Cylicostephanus	Cylicostephanus longibursatus	368	1	66	0	0	0	0	0	0	0	0	0	0	0	0	0	0	0	0	0	0	0	0	0	0	0	0	0	0	0	0	0	0	0	0	0	0	0	0	0	0
ASV345	TATAAATACTACAATGTGGCTTGTTACATTGTTTGTCGAATGGCGCTTGCATTCATTTGCAATCCCCATTCTAGAAAAGAAGCATATTGCAACATGTATGTTGGCTATGCCCTAACAGAAGTGGATGCGTTGTTACTGCTGGTTCGTTTAATGCCTGTTAACGTTCCAGTAGGGCCTGATGACAGCGCTTCGTTATCTGATTCGGCTATAGCTAATTACACAGAATGACATATATTCGTTGTCACTGTTGATTTGTTTACCGCCTACTAACATTTCAGCAGTGCCTGTATGACAACGATCTATATCGTCATTTGCAATGCAACCTGAGCTCAGGCGTGACTACCCGCTGAACTTAAGCATATCACTT	Metazoa	Nematoda	Chromadorea	Strongylida	Strongylidae	Cylicostephanus	Cylicostephanus longibursatus	367	1	63	0	0	0	0	0	0	0	0	0	0	0	0	0	0	0	0	0	0	0	0	0	0	0	0	0	0	0	0	0	0	0	0	0	0	0	0	0	0
ASV346	TATAAATACTACAATGTGGCCTGTTACATTGTTTGTCGAATGGCGCTTGCATTCATTTGCAATCCCCATTCTAGAAAAGAAGCATATTGCAACATGTATGTTGGCTATGTTAGAAAAAGAAGTGAATGCGTTGTTACTGCTGGATCGTTTAATGCCTGTTAACGTTCCAGCAGGGCCTGATGACAGCGCTTCGTTATCTGATTTGGCTATAGCTAATTACACAGAATGACATATATTCGTTGTCAGTGTTGACTTGTTTACCGCCTACTAACATTTCAGCAGTGCCTGTATGACAACGTTCTATAATGGCATTTGCAATGCAACCTGAGCTCAGGCGTGACTACCCGCTGAACTTAAGCATATCAGTC	Metazoa	Nematoda	Chromadorea	Strongylida	Strongylidae	Cylicostephanus	Cylicostephanus longibursatus	368	1	59	0	0	0	0	0	0	0	0	0	0	0	0	0	0	0	0	0	0	0	0	0	0	0	0	0	0	0	0	0	0	0	0	0	0	0	0	0	0
ASV349	TATAAATACTACAATGTGGCCTGTTACATTGTTTGTCGAATGACGCTTGCATTCATTTGCAATCCCCATTCTAGCAAAGAAGCATATTGCAACATGTACGTTAGCCATGCCTTAGGAACAGAGGTGAACGCGTTGTTACTGCTGGATCGTTTAATGCCTGTTAACATTCCAGCGGGGCCTGATGACAGCGCTTCGTTATCTGATTTGGCTATGGCTAACTACACAGAATGACATATATTCGTTGTCACTGTTGATTTGTTTACCGCCTATTAACATTTCAAGAGTGCCTGTATGACAACGTTCTATATCGTCATTTGCAATGCAACCTGAGCTCAGGCGTGACTACCCGCTGAACTTAAGCATATCATTT	Metazoa	Nematoda	Chromadorea	Strongylida	Strongylidae	Coronocyclus	Coronocyclus labratus	370	1	56	0	0	0	0	0	0	0	0	0	0	0	0	0	0	0	0	0	0	0	0	0	0	0	0	0	0	0	0	0	0	0	0	0	0	0	0	0	0
ASV350	TATATATACTACAATGTGGCCTGTAACATTGTTTGTCGAATGGCGCTTGCATTCATTTGCAATCCCCGTTCTAGTTAAGAAATATTGCAACATGTATATTGCTTAGACACAATTCAGATTAACGTGAATAGTCACTACTAGATCGTTTACCGCCATTTAACGTCTAGTAGGGCCTGTATGACTACGCTACCGATCGTTATCTGTAATGTGGCTGTGGCATACTACACAGAATGACGTATAATCGCTGTAACTGCTAATATGTTTACCGCTTATTAACATTTTAGCAGTCATTTGCAATGCAACCTGAGCTCAGGCGTGACTACCCGCTGAACTTAAGCATATCATTT	Metazoa	Nematoda	Chromadorea	Strongylida	Strongylidae	Triodontophorus	Triodontophorus nipponicus	347	1	55	0	0	0	0	0	0	0	0	0	0	0	0	0	0	0	0	0	0	0	0	55	0	0	0	0	0	0	0	0	0	0	0	0	0	0	0	0	0
ASV352	TATATATACTACAATGTGGCCTGTAACATTGTTTGTCGAATGGCGCTTGCATTCATTTGCAATCCCCGTTCTAGTTAAGAAATATTGCAACATGTATATTGCTTAGTCACAATTCAGATTAACGTGAATAGTCACTACTAGATCGTTTACCGCCATTTAACGTCTAGTAGGGCCTGTATGACTACGCTACCGATCGTTATCTGTAATGTGGCTGTGGCATACTACACAGAATGACGTATAATCGCTGTAACTGCTAATATGTTTACCGCTTATTAACATTTTAGCAGGGCCTGTTGATAGCGGTCTATAATGTCATTTGCAATGCAACCTGAGCTCAGGCGTGACTACCCGCTGAACTTAAGCATATCATTT	Metazoa	Nematoda	Chromadorea	Strongylida	Strongylidae	Triodontophorus	Triodontophorus nipponicus	372	1	55	0	0	0	0	0	0	0	0	0	0	0	0	0	0	0	0	0	0	0	0	0	0	0	0	55	0	0	0	0	0	0	0	0	0	0	0	0	0
ASV354	TATATACACTACAATGTGGGCTGTAACATTGTTTGTCGAATGGCGCTTGTATTCATTTGCAATCCCTGTTCTAGTTAAGAAATATTGGAATATGTATGTTGCTTGCTCACGACTCAGATTAACGTGAATAGTCACTACTAGATCGTTCACCGCCTTTTAACTTCTAGTAGGGCGTGTACTACGCTATTGTTCGTTATCTGTAATGTGGCTGTGGCATACTACACAGAATGACGTATAATCGTTGTACTGCTAATATGTTTACCGCTTATTAACATTTTAGCAGGGCCTGTTGACAGCGGTCTATAATGTCATTTGCAATGCAACCTGAGCTCAGGCGTGACTACCCGCTGAAC	Metazoa	Nematoda	Chromadorea	Strongylida	Strongylidae	Triodontophorus	Triodontophorus nipponicus	353	1	51	0	0	0	0	0	0	0	0	0	0	0	0	0	0	0	0	0	0	0	0	51	0	0	0	0	0	0	0	0	0	0	0	0	0	0	0	0	0
ASV355	TATAAATACTACAATGTGGCCTGTTACATTGTTTGTCGAATGGCGCTTGCATTCATTTGCAATCCCCATTCTAGAAAAGAAGCATATTGCAACATGTATGTTGGCTATGTTAGAAAAAGAAGTGAATGCGTTGTTACTGCTGGATCGTTTAATGCCTGTTAACGTTCCAGCAGGGCCTGATGACAGCGGTCTATAATGTCATTTGCAATGCAACCTGAGCTCAGGCGTGACTACCCGCTGAACTTAAGCATATCATTT	Metazoa	Nematoda	Chromadorea	Strongylida	Strongylidae	Cylicostephanus	Cylicostephanus longibursatus	258	1	51	0	0	0	0	0	0	0	0	0	0	0	0	0	0	0	0	0	0	0	0	0	0	0	0	0	0	0	0	0	0	0	0	0	0	0	0	0	0
ASV356	TATAAATACTACAATGTGGCCTGTTACATTGTCTGTCGAATGGCGCTTGCATTCATTTGCAATCCCCATTCTAGAAAAGAAGCATATTGCAACATGTATGTTGACTATGCCTTAACAGAAGTGAATGCGTTGTTACTGCTGGTTCGTTTAATGCCTGTTAACGTTCCAGTAGGGCCTGATGACAGCGCTTCGTTATCTGATTTGGCTATAGCTAATTACACAGAATGACATATATTCGTTGTCACTGTTGACTTGTTTACCGCCTACTAACATTTCAGCAGTGCTTGTATGACAACGATCTATATTGTCATTTGCAATGCAACCTGAGCTCAGGCGTGACTACCCGCTGAACTTAAGCATATCACTT	Metazoa	Nematoda	Chromadorea	Strongylida	Strongylidae	Cylicostephanus	Cylicostephanus longibursatus	367	1	51	0	0	0	0	0	0	0	0	0	0	0	0	0	0	0	0	0	0	0	0	0	0	0	0	0	0	0	0	0	0	0	0	0	0	0	0	0	0
ASV357	TTTTTTTTTTTAATGATACGGCGACCACCGAGATCTACACTGACGACATGGTTCTACAACGTCTGGTTCAGGGTTGTTTATAAATACTACAATGTGGCCTGTTACATTGTTTGTCGAATGGCGCTTGCATTCATTTGCAATCCCCATTCTAGAAAAGAAGCATATTGCAACATGTAAGTTGGCGATGCCTTACGAACAGAAGTGAATGCGCTGTTACTGCTGGATCGTTTAGCGGAGGAAAAGAAACTAAAGACCAAGTCTCTGCTACCGTAAATGCAGTGTATCTCGTATGCCGTCTTCTGCTTGAA	Metazoa	Nematoda	Chromadorea	Strongylida	Strongylidae	Cylicostephanus	Cylicostephanus longibursatus	308	1	50	0	0	0	0	0	0	0	0	0	0	0	0	0	0	0	0	50	0	0	0	0	0	0	0	0	0	0	0	0	0	0	0	0	0	0	0	0	0
ASV358	TATATGTGTACTACAATGTAGCCTGTTACATTGTTTGTCGAATGGCGCTTGCATTCATTTGCAATCCCCATTCTAGAAAAGAAGCATATTGCAACATGTATGTTGGCTATGTTAGAAAAAGAAGTGAATGCGTTGTTACTGCTGGATCGTTTAATGCCTGTTAACGTTCCAGCAGGGCCTGATGACAGCGCTTCGTTATCTGATTTGGCTATAGCTAATTACACAGAATGACATATATTCGTTGTCAGTGTTGACTTGTTTACCGCCTACTAACATTTCAGCAGTGCCTGTATGACAACGTTCTATAATGGCATTTGCAATGCAACCTGAGCTCAGGCGTGACTACCCGCTGAACTTAAGCATATCATTT	Metazoa	Nematoda	Chromadorea	Strongylida	Strongylidae	Cylicostephanus	Cylicostephanus longibursatus	370	1	50	0	0	0	0	0	0	0	0	0	0	0	0	0	0	0	0	0	0	0	0	0	0	0	0	0	0	0	0	0	0	0	0	0	0	0	0	0	0
ASV359	TATAAATACTACAATGTGGCTTGTTACATTGTTTGTCGAATGGCGCTTGCATTCATTTGCAATCCCCATTCTAGAAAAGAAGCATATTGCAACATGTATGTTGGCTATGCCCTAACAGAAGTGGATGCGTTGTTACTGCTGGTTCGTTTAATGCCTGTTAACGTTCCAGTAGGGCCTGATGACAGCGCTTCGTTATCTGATTTGGCTATAGCTAATTACACAGAATGACATATACTCGTTGTCACTGTTGACTTGTTTACCGCCTACTAACATTTCAGCAGTGCCTGTATGACAACGATCTATATCGTCATTTGCAATGCAACCTGAGCTCAGGCGTGACTACCCGCTGAACTTAAGCATATCACTT	Metazoa	Nematoda	Chromadorea	Strongylida	Strongylidae	Cylicostephanus	Cylicostephanus longibursatus	367	1	50	0	0	0	0	0	0	0	0	0	0	0	0	0	0	0	0	0	0	0	0	0	0	0	0	0	0	0	0	0	0	0	0	0	0	0	0	0	0
ASV360	TATAAATACTACAATGTAGCCTGTTACATTGTTTGTCGAATGGCGCTTGCATTTATTTGCAATCCCCATTCTAGAAAAGAAGCATATTGCAACATGTATGTTGGCTATGCCCTAGAAACAGAAGTGAATGCGTTGTTACTGCTGGATCGTTGAATGCCTGACAACGTTCCAGCAGGGCCTGATGACAACGTTCTATATTGTCATTTGCAATGCAACCTGAGCTCAGGCGTGACTACCCGCTGAACTTAAGCATATCATTT	Metazoa	Nematoda	Chromadorea	Strongylida	Strongylidae	Cylicostephanus	Cylicostephanus minutus	260	1	49	0	0	0	0	0	0	0	0	0	0	0	0	0	0	0	0	0	0	0	0	0	0	49	0	0	0	0	0	0	0	0	0	0	0	0	0	0	0
ASV361	TATAAATACTACAATGTGGCCTGTTACATTGTTTGTCGAATGGCGCTTGCATTCATTTGCAATCCCCATTCTAGAAAAGAAGCATATTGCAACATGTAAGTTGGCGATGGCTTACGAACAGAAGTGAATGCGCTGTTACTGCTGGATCGTTTAATGCCTGTTAACATTCCAGTGGGGCCTGATGACAGCGCTTCGTTATCTGATTTGGCTATGGCCAACTACACAGAATGACATATATTCGTTGTCACTGTTGACTTGTTTACCGCCTACTAACATTTCAGCAGTGCCTGTATGACAACGTTATATATTGTCATTTGCAATGCAACCTGAGCTCAGGCGTGACTACCCGCTGAACTTAAGCATATCATTT	Metazoa	Nematoda	Chromadorea	Strongylida	Strongylidae	unclassified	unclassified	370	1	49	0	0	0	0	0	0	0	0	0	0	0	0	0	0	0	0	0	0	0	0	0	0	0	0	0	0	0	0	0	0	0	0	0	0	0	0	0	0
ASV362	TATAAATACTACAATGTGGCCTGTTACATTGTTTGTCGAATGGCGCTTGCATTCATTTGCGATCCCCATTCTAGAAAAGAAGCATATTGCAACATGTATGTTAGCCATGCCTTAAAAACAGAAGTGAATGCGCTGTTACCGCTACATCGTTTAATGCCTGTTAACGATTCAGTGGGGCCTGATGACAGCGCTTCGTTATCTGATTTGGCCATGGCTAACTACACAGAATGACATATATTCGTTGTCACTGTTGACGTGTTTACCGCCTATTAACATTTCAGCAGTGCCTGTATGACAACGTTCTATATTGTCATTTGCAATGCAACCTGAGCTCAGGCGTGACTACCCGCTGAACTTAAGCATATCATTT	Metazoa	Nematoda	Chromadorea	Strongylida	Strongylidae	Cylicocyclus	Cylicocyclus nassatus	370	1	48	0	0	0	0	0	0	0	0	0	0	0	0	0	0	0	0	0	0	0	0	0	0	0	0	0	0	0	0	0	0	0	0	0	0	0	0	0	0
ASV363	TATAAATACTACAATGTGGCCTGTTACATTGTTTGTCGAATGGCGCTTGCATTCATTTGCAATCCCCATTCTAGAAAAGAAGCATATTGCAACATGTATGTTGGCTATGTTAGAAAAAGAAGTGAATGCGTTGTTACTGCTGGATCGTTTAATGCCTGTTAACGTTCCAGCAGGGCCTGATGACAGCGCTTCGTTATCTGATTTGGCTATGGCTAACTACACGGAATGACATATATTCGTTGTCACTGTTGACTTGTTTACCGCCTACTAACATTTCAGCAGTGCCTGTATGACAGCGTTCTATATTGTCATTTGCAATGCAACCTGAGCTCAGGCGTGACTACCCGCTGAACTTAAGCATATCACTT	Metazoa	Nematoda	Chromadorea	Strongylida	Strongylidae	Cylicostephanus	Cylicostephanus longibursatus	368	1	48	0	0	0	0	0	0	0	0	0	0	0	0	0	0	0	0	0	0	0	0	0	0	0	0	0	0	0	0	0	0	0	0	0	0	0	0	0	0
ASV364	TATATGTGTACTACAATGTAGCCTGTTACATTGTTTGTCGAATGGCGCTTTCATTTATTTGAAATCCCCATTCTAGAAAAGAAGCATATTGCAACATGTACGTTGGCCATGCCTTAGGAACAGAGGTGAACGCGTTGTTACTGCTGGATCGTTTAATGCCTGTTAACATTCCAGCGGGGCCTGATGACAGCGCTTCGTTATCTGATTTGGCTATGGCTAACTACACAGAATGACATATATTCGTTGTCACTGTTGATTTGTTTACCGCCTATTAACATTTCAAGAGTGCCTGTATGACAACGTTCTATATCGTCATTTGCAATGCAACCTGAGCTCAGGCGTGACTACCCGCTGAACTTAAGCATATCATTT	Metazoa	Nematoda	Chromadorea	Strongylida	Strongylidae	Cyathostomum	Cyathostomum montgomeryi	372	1	46	0	0	0	0	0	0	0	0	0	0	0	0	0	0	0	0	0	0	0	0	0	0	0	0	0	46	0	0	0	0	0	0	0	0	0	0	0	0
ASV365	TTTTTTTTTTTAATGATACGGCGACCACCGAGATCTACACTGACGACATGGTTCTACAACGTCTGGTTCAGGGTTGTTTATAAATACTACAATGTGGCCTGTTACATTGTTTGTCGAATGGCGCTTGCATTCATTTGCAATCCCCATTCTAGAAAAGAAGCATATTGCAACATGTAAGTTGGCGATGCCTTACGAACAGAAGTGAATGCGCTGTTACTGCTGGATCGTTTAGCGGAGGAAAAGAAACTAAAGACCAAGTCTCTGCTACCGTAGGTCAGTGTAATCTCGTATGCCGTCTTCTGCTTGAA	Metazoa	Nematoda	Chromadorea	Strongylida	Strongylidae	Cylicostephanus	Cylicostephanus longibursatus	308	1	46	0	0	0	0	0	0	0	0	0	0	0	0	0	0	0	0	0	0	0	0	0	0	0	0	0	0	0	0	0	0	0	0	0	0	0	0	0	0
ASV366	TATATGTGTACTACAATGTAGCCTGTTAAACATTGTTTGTCGAATGGTGTATACATCTAGAATTGTATCCCCCATTCTAGAAAAGAATCAATTGCAACATGTATATTATTTTTGATATACACAGTATGTCATGGATTTATTCTCACTACTTAATTGTTTACCGCTTATTAACATTTTAGCAGGGCCTGTTGACAGCGGTCTATAATGTCATTTGCAATGCAACCTGAGCTCAGGCGTGACTACCCGCTGAACTTAAGCATATCATTT	Metazoa	Nematoda	Chromadorea	Strongylida	Strongylidae	Strongylus	Strongylus vulgaris	267	1	46	0	0	0	0	0	0	0	0	0	0	0	0	0	0	0	0	0	0	0	0	0	0	0	0	0	0	0	0	0	0	0	0	0	0	0	0	0	0
ASV367	TATAAATACTACAATGAGGCCTGTTACATTGTTTGTCGAATGGCGCTTGCATTCATTTGCAATCCCCATTCTAGAAAAGAAGCTAATTGCAACATGTACGTTAACTATTCCTTAATAACAGAAGTGAATGCGTTGTTACTGCTGGATCGTTTAATGCCTGTTAACGTTCCAGCGGGGCCTGTTGACAGCGGTCTATAATGTCATTTGCAATGCAACCTGAGCTCAGGCGTGACTACCCGCTGAACTTAAGCATATCATTT	Metazoa	Nematoda	Chromadorea	Strongylida	Strongylidae	Coronocyclus	Coronocyclus labratus	260	1	45	0	0	0	0	0	0	0	0	0	0	0	0	0	0	0	0	0	0	0	0	45	0	0	0	0	0	0	0	0	0	0	0	0	0	0	0	0	0
ASV368	TATAAATACTACAATGTGGCCTGTTACATTGTCTGTCGAATGGCGCTTGCATTCATTTGCAATCCCCATTCTAGAAAAGAAGCATATTGCAACATGTATGTTGACTATGCCTTAACAGAAGTGAATGCGTTGTTACTGCTGGTTCGTTTAATGCCTGTTAACATTTCAAGAGTGCCTGTATGACAACGTTCTATATCGTCATTTGCAATGCAACCTGAGCTCAGGCGTGACTACCCGCTGAACTTAAGCATATCATTT	Metazoa	Nematoda	Chromadorea	Strongylida	Strongylidae	Cylicostephanus	Cylicostephanus minutus	258	1	45	0	0	0	0	0	0	0	0	0	0	0	0	0	0	0	0	0	0	0	0	0	0	0	0	0	0	0	0	0	0	0	0	0	0	0	0	0	0
ASV369	TATAAATACTACAATGTGGCCTGTTACATTGTCTGTCGAATGGCGCTTGCATTCATTTGCAATCCCCATTCTAGAAAAGAAGCATATTACAACATGTATGTTGACTATGTCTTAACAGAAGTGAATGCGTTGTTACTGCTGGTTCGTTTAATGCCTGTTAACGTTCCAGTAGGGCCTGATGACAGCGCTTCGTTATCTGATTTGGCTATAGCTAATTACACAGAATGACATATATTCGTTGTCACTGTTGACTTGTTTACCGCCTACTAACATTTCAGCAGTGCCTGTATGACAACGTTCTATATTGTCATTTGCAATGCAACCTGAGCTCAGGCGTGACTACCCGCTGAACTTAAGCATATCACTT	Metazoa	Nematoda	Chromadorea	Strongylida	Strongylidae	Cylicostephanus	Cylicostephanus longibursatus	367	1	44	0	0	0	0	0	0	0	0	0	0	0	0	0	0	0	0	0	0	0	0	0	0	0	0	0	0	0	0	0	0	0	0	0	0	0	0	0	0
ASV371	TATAAATACTACAATGAGGCCTGTTACATTGTTTGTCGAATGGCGCTTGCATTCATTTGCAATCCCCATTCTAGAAAAGAAGCTAATTGCAACATGTACGTTAACTATTCCTTAATAACAGAAGTGAATGCGTTGTTACTGCTGGATCGTTTAATGCCTGTTAACGTTCCAGCGGGGCCTGATGACAGCGCTTCGTTATCTGATTTGGCCATGGCTAACTACACAGAATGACATATATTCGTTGTCACTGTTGACTTGTTTACCGCCTACTAACATTTCAGCAGTGCTTGTATGACAACGTTCTATATTATCATTTGCAATGCAACCTGAGCTCAGGCGTGACTACCCGCTGAACTTAAGCATATCATTT	Metazoa	Nematoda	Chromadorea	Strongylida	Strongylidae	Coronocyclus	Coronocyclus labratus	370	1	42	0	0	0	0	0	0	0	0	0	0	0	0	0	0	0	0	0	0	0	0	0	0	0	0	0	0	0	0	0	0	0	0	0	0	0	0	0	0
ASV372	TATAAATACTACAATGTGGCCTGTTACATTGTTTGTCGAATGGCGCTTGCATTCATTTGCAATCCCCATTCTAGAAAAGAAGCATATTGCAACATGTATGTTGGCTATGCCCTAACAGAAGTGGATGCGTTGTTACTGCTGGTTCGTTGAATGCCTGTTAACGTTCCAGTAGGGCCTGATGACAGCGCTTCGCTATCTGATTTGGCTATAGCTAATTACACAGAATGACATATATTCGTTGTCACTGTTGACTTGTTTACCGCCTACTAACATTTCAGCAGTGCCTGTATGACAACGATCTATATTGTCATTTGCAATGCAACCTGAGCTCAGGCGTGACTACCCGCTGAACTTAAGCATATCACTT	Metazoa	Nematoda	Chromadorea	Strongylida	Strongylidae	Cylicostephanus	Cylicostephanus longibursatus	367	1	41	0	0	0	0	0	0	0	0	0	0	0	0	0	0	0	0	0	0	0	0	0	0	0	0	0	0	0	0	0	0	0	0	0	0	0	0	0	0
ASV373	TATATATACTACAATGTGGCCTGTAACATTGTTTGTCGAATGGCGCTTACATTCATTTGCAATCCCCGTTTTAGATAAGACAGATTAACGTGAATAGTCACTACTAGATCGTTTACCGCCATTTAATGTTTAGTAGGGCCTGTATGACTGCGCTGTCGATCGTTATCTGTACTGAGGCTGTGGCATACTACACAGAATGACGTATAATCGTTGGAACTGCCAATATGTTTACCGCTCATTAACATTTAGCAGGGCCTATTGACAGCGGTCTATAATGTCATTTGCAATGCAACTTGAGCTCAGGCGTCTACCCGCTGAAGTTAAGCATATGGTTT	Metazoa	Nematoda	Chromadorea	Strongylida	Strongylidae	Triodontophorus	Triodontophorus nipponicus	335	1	40	0	0	0	0	0	0	0	0	0	0	0	0	0	0	0	0	0	0	0	40	0	0	0	0	0	0	0	0	0	0	0	0	0	0	0	0	0	0
ASV374	TATAAATACTACAATGTGGCCTGTTACATTGTTTGTCGAATGGCGCTTGCATTCATTTGCAATCCCCATTCTAGAAAAGAAGCATATTGCAACATGTATGTTGGCTATGCCTTAAAAACAGAAATAAATGCGTTGTCACTACTGGATCGTTTAATGCTTGTTAACGTTCAAGTGGGGCCTGACGACAACGCTTCATTATCTGATTTGGCTATGGCTAACTACCCAGAATGGTATATATTCGTTTTCACTGTTGACATGTTTACCGCCTACTAACATTTCAGCAGTGCCTGTATGACAACGTTCTATATTGCCATTTGCAATGCAACCTGAGCTCAGGCGTGACTACCCGCTGAACTTAAGCATATCATTT	Metazoa	Nematoda	Chromadorea	Strongylida	Strongylidae	Cylicostephanus	Cylicostephanus calicatus	370	1	40	0	0	0	0	0	0	0	0	0	0	0	0	0	0	0	0	0	0	0	0	0	40	0	0	0	0	0	0	0	0	0	0	0	0	0	0	0	0
ASV375	TTTTTTTTTTTAATGATACGGCGACCACCGAGATCTACACTGACGACATGGTTCTACAACGTCTGGTTCAGGGTTGTTTATAAATACTACAATGTGGCCTGTTACATTGTTTGTCGAATGGCGCTTGCATTCATTTGCAATCCCCATTCTAGAAAAGAAGCATATTGCAACATGTAAGTTGGCGATGCCTTACGAACAGAAGTGAATGCGCTGTTACTGCTGGATCGTTTAGCGGAGGAAAAGAAACTAAAGACCAAGTCTCTGCTACCGTATGTTGTGGTAATCTCGTATGCCGTCTTCTGCTTGAA	Metazoa	Nematoda	Chromadorea	Strongylida	Strongylidae	Cylicostephanus	Cylicostephanus longibursatus	308	1	40	0	0	0	0	0	0	0	0	0	0	0	0	0	0	0	0	0	0	0	0	0	0	0	0	0	0	0	0	0	0	0	0	0	0	0	0	0	0
ASV376	TATAAATACTACAATGTGGCCTGTTACATTGTTTGTCGAATGGCGCTTGCATTCATTTGCAGTCCCCATTCTAGAAAAGAAGCATATTGCAACATGTATGTTGGGGATGCCTTACAAACAGAAGTGAATGCGTTGTTACTGCTGGATCGTTTAATGCCTGTTAACGTTCCAGTGGGGCCTGATGACAGCGCTTCGTTATCTGATTTGGCTATGGCCAACTACACAGAATGACATATATTCGTTGTCACTGTTGACTTGTTTACCGCCTACTAACATTTCAGCAGTGCCTGTATGACAACGTTCTATATTGTCATTTGCAATGCAACCTGAGCTCAGGCGTGACTACCCGCTGAACTTAAGCATATCATTT	Metazoa	Nematoda	Chromadorea	Strongylida	Strongylidae	Cylicostephanus	unclassified	370	1	40	0	0	0	0	0	0	0	0	0	0	0	0	0	0	0	0	0	0	0	0	0	0	0	0	0	0	0	0	0	0	0	0	0	0	0	0	0	0
ASV377	TTTTTTTTTTTAATGATACGGCGACCACCGAGATCTACACTGACGACATGGTTCTACAACGTCTGGTTCAGGGTTGTTTATAAATACTACAATGTGGCCTGTTACATTGTTTGTCGAATGGCGCTTGCATTCATTTGCAATCCCCATTCTAGAAAAGAAGCATATTGCAACATGTAAGTTGGCGATGCCTTACGAACAGAAGTGAATGCGCTGTTACTGCTGGATCGTTTAGCGGAGGAAAAGAAACTAAAGACCAAGTCTCTGCTACCGTAACCATGAGTCATCTCGTATGCCGTCTTCTGCTTGAA	Metazoa	Nematoda	Chromadorea	Strongylida	Strongylidae	Cylicostephanus	Cylicostephanus longibursatus	308	1	39	0	0	0	0	0	0	0	0	0	0	0	0	0	0	0	39	0	0	0	0	0	0	0	0	0	0	0	0	0	0	0	0	0	0	0	0	0	0
ASV379	TATAAATACTACAATGTGGCCTGTTACATTGTTTGTCGAATGGCGCTTGCATTCATTTGCAATCCCCATTCTAGAAAAGAAGCATATTGCAACATGTATGTTGGCTATGCCTGAGGAACAGAAGTGAATGCGTTGTTACTGTTGGATCGTTTAATGCCTGTTAACGTTCCAGCAGGGCCTGATGACAGCGCTTCGTTATCTGATTTGGCTATAGCTAATTACACAGAATGACATATATTCGTTGTCACTGTTGACTTGTTTACCGCCTACTAACATTTCAGCAGTGCCTGTGTGACAACGTTCTATAATGTCATTTGCAATGCAACCTGAGCTCAGGCGTGACTACCCGCTGAACTTAAGCATATCATTT	Metazoa	Nematoda	Chromadorea	Strongylida	Strongylidae	Cylicostephanus	Cylicostephanus longibursatus	370	1	38	0	0	0	0	0	0	0	0	0	0	0	0	0	0	0	0	0	0	0	0	0	38	0	0	0	0	0	0	0	0	0	0	0	0	0	0	0	0
ASV380	TATAAATACTACAATGTGGCCTGTTACATTGTTTGTCGAATGGCGCTTTCATTTATTTGAAATATCTGATTTGGTATGGCTAACTACACAGAATGACATATATTCGTTGTCACTGTCGATTTGTTTACCGCCTATTAACATTTCGAGAGTGCCTGTATGACAGCGTTCTATATCGTCATTTGCAATGCAACCTGAGCTCAGGCGTGACTACCCGCTGAACTTAAGCATATCATTT	Metazoa	Nematoda	Chromadorea	Strongylida	Strongylidae	unclassified	unclassified	235	1	38	0	0	0	0	0	0	0	0	0	0	0	0	0	0	0	0	0	0	0	0	0	0	0	0	0	0	0	0	0	0	0	0	0	0	0	0	38	0
ASV381	TATAAATACTACAATGTGGCCTGTTACATTGTCTGTCGAATGGCGCTTGCATTCATTTGCAATCCCCATTCTAGAAAAGAAGCTAATTGCAACATGTACGTTAACTATTCCTTAATAACAGAAGTGAATGCGTTGTTACTGCTGGTTCGTTTAATGCCTGTTAACGTTCCAGTAGGGCCTGATGACAGCGCTTCGTTATCTGATTTGGCTATAGCTAATTACACAGAATGACATATATTCGTTGTCACTGTTGACTTGTTTACCGCCTACTAACATTTCAGCAGTGCCTGTATGACAACGTTCTATATTGTCATTTGCAATGCAACCTGAGCTCAGGCGTGACTACCCGCTGAACTTAAGCATATCACTT	Metazoa	Nematoda	Chromadorea	Strongylida	Strongylidae	Cylicostephanus	Cylicostephanus longibursatus	370	1	38	0	0	0	0	0	0	0	0	0	0	0	0	0	0	0	0	0	0	0	0	0	0	0	0	0	0	0	0	0	0	0	0	0	0	0	0	0	0
ASV382	TATAAATACTACAATGTGGCCTGTTACGTTGTTTGTCGAATGGCGCTTGCATTCATTTGCAATCCTCATTCTAGCAAAGAAGCATACTGCAACATGTATGTTGGCGATGCCTTAACAGAGAATGCGTTGTTCTGCTGGATCGTTTAATGCCTGTTAACGTTGCAGTAGGGGCATGATGACAGCGCTTCGTTATCTGATTTGGCTATAGCTAATTACACAGAATGACATATATTCGTTGTCACTGTTGACTTGTTTACCGCCTACTAACATTTCAGCAGTGCCTGTATGACAACGTTCTATATTGTCATTTGCAATGCAACCTGAGCTCAGGCGTGACTACCCGCTGAACTTAAGCATATCATTT	Metazoa	Nematoda	Chromadorea	Strongylida	Strongylidae	Cylicostephanus	Cylicostephanus longibursatus	364	1	38	0	0	0	0	0	0	0	0	0	0	0	0	0	0	0	0	0	0	0	0	0	0	0	0	0	0	0	0	0	0	0	0	0	0	0	0	0	0
ASV384	TATAAATACTACAATGTGGCCTGTTACATTGTTTGTCGAATGACGCTTGCATTCATTTGCAATCCCCATTCTAGCAAAGAAGCATATTGCAACATGTACGTTAGCTATGCCTTAATAACAGAAGTGAATGCGTTGTTACTGCTGGATCGTTTAATGCCTGTTAACGTTCCAGCGGGGCCTGATGACAGCGCTTCGTTATCTGATTTGGCCATGGCTAACTACACAGAATGACATATATTCGTTGTCACTGTTGACTTGTTTACTGCCTACTAACATTTCAGCAGTGCTTGTATGACAACGTTCTATATTGTCATTTGCAATGCAACCTGAGCTCAGGCGTGACTACCCGCTGAACTTAAGCATATCATTT	Metazoa	Nematoda	Chromadorea	Strongylida	Strongylidae	Coronocyclus	Coronocyclus labratus	370	1	37	0	0	0	0	0	0	0	0	0	0	0	0	0	0	0	0	0	0	0	0	0	0	0	0	0	0	0	0	0	0	0	0	0	0	0	0	0	0
ASV385	TATATATACTACGGTGTGGCCTGTGACATTGTTTGTCAAATGGTGCTTGCATTCATTTGCAATCCCCGTTCTAGTCAAGAAATATTGCAATATGTATGATGCCTGGTCACGACTTAGATCAAGGTGAATAGTTACTACTAGATCTTTTATCGCCTTTTAACGTCTAGTAGGGCCTGTATGACTACGCTATTGATCTTTATCTGTAATGTGGCTGTGGCATACTACACAGAATGACGTATAATCGTTGTAACTGCTAACATGTTTACGGCTTATCAACATTTTAGCGGGGCCTGTTGACAGCGGTCTATAATGTCATTCGCAATGCAACCTGAGCTCAGGAGTGATACCCGCTGAACTTAAGCATATCATTT	Metazoa	Nematoda	Chromadorea	Strongylida	Strongylidae	Triodontophorus	Triodontophorus nipponicus	371	1	35	0	0	0	0	0	0	0	0	0	0	0	0	0	0	0	0	0	0	0	35	0	0	0	0	0	0	0	0	0	0	0	0	0	0	0	0	0	0
ASV388	TATAAATACTACAATGTGGCCTGTTACATTGTTTGTCGAATGGCGCTTGCATTTATTTGCAATCCCCATTCTAGAAAAGAAGCATATTGCAACATGTATGTTGGCTATGCCTTAGAAACAGAAGTGAATGCGTTGTTATTGCTGGATCGTTGAATGCCTGTTAACGTTCCAGCAGGGCCTGATGACAGCGCTTCGCTATCTGATTTGGCTATAGCTAATTACACAGAATGACATATATTCGTTGTCACTGTTGACTTATTTACCGCCTACTAACATTTCAGCAGTGCCTGTATGACAACGTTCTATATTGTCATTTGCAATGCAACCTGAGCTCAGGCGTGACTACCCGCTGAACTTAAGCATATCATTT	Metazoa	Nematoda	Chromadorea	Strongylida	Strongylidae	Cylicostephanus	Cylicostephanus longibursatus	370	1	34	0	0	0	0	0	0	0	0	0	0	0	0	0	0	0	0	0	0	0	0	0	0	0	0	0	0	0	0	0	0	0	0	34	0	0	0	0	0
ASV389	TATAAATACTACAATGTGGCCTGTTACATTGTTTGTCGAATGGCGCTTGCATTCATTTGCAATCCCCATTCTAGAAAAGAAGCATATTGCAACATGTATGTTGGCTATGCCCTAACAGAAGTGGATGCGTTGTTACTGCTGGTTCGTTTAATGCCTGTTAACGTTCCAGTAGGGCCTGATGACAGCGCTTCGTTATCTGATTTGGCTATAGCTAATTACACAGAATGACATATACTCGTTGTCACTGTTGACTTGTTTACCGCCTACTAACATTTCAGCAGTGCCTGTATGACAACGATCTATATCGTCATTTGCAATGCAACCTGAGCTCAGGCGTGACTACCCGCTGAACTTAAGCATATCACTT	Metazoa	Nematoda	Chromadorea	Strongylida	Strongylidae	Cylicostephanus	Cylicostephanus longibursatus	367	1	34	0	0	0	0	0	0	0	0	0	0	0	0	0	0	0	0	0	0	0	0	0	0	0	0	0	0	0	0	0	0	0	0	0	0	0	0	0	0
ASV390	TATATGTGTACTACAATGTAGCCTGTTAAACATTGTTTGTCGAATGGCGCTTTCATTTATTTGAAGTCCCCATTCTAGAAAAGAAGCATATTGCAACATGTACGTTGGCTATGCCTTAAGAACAGGTGAACGCGTTGTTACTGCTGGATCGTTTAATGCCTGTTAACATTCCAGCGGGGCCTGATGACAGCGCTTCGTTATCTGATTTGGCTATGGCTAACTACACAGAATGACATATATTCGTTGTCACTGTTGATTTGTTTACCGCCTATTAACATTTCGAGAGTGCCTGTATGACAACGTTCTATATCGTCATTTGCAATGCAACCTGAGCTCAGGCGTGACTACCCGCTGAACTTAAGCATATCATTT	Metazoa	Nematoda	Chromadorea	Strongylida	Strongylidae	Cyathostomum	Cyathostomum montgomeryi	372	1	33	33	0	0	0	0	0	0	0	0	0	0	0	0	0	0	0	0	0	0	0	0	0	0	0	0	0	0	0	0	0	0	0	0	0	0	0	0	0
ASV391	TTTTTTTTTTTAATGATACGGCGACCACCGAGATCTACACTGACGACATGGTTCTACAACGTCTGGTTCAGGGTTGTTTATAAATACTACAATGTGGCCTGTTACATTGTTTGTCGAATGGCGCTTGCATTCATTTGCAATCCCCATTCTAGAAAAGAAGCATATTGCAACATGTAAGTTGGCGATGCCTTACGAACAGAAGTGAATGCGCTGTTACTGCTGGATCGTTTAGCGGAGGAAAAGAAACTAAAGACCAAGTCTCTGCTACCGTAGCACTGTTGCATCTCGTATGCCGTCTTCTGCTTGAA	Metazoa	Nematoda	Chromadorea	Strongylida	Strongylidae	Cylicostephanus	Cylicostephanus longibursatus	308	1	33	0	0	0	0	0	0	0	0	0	0	0	0	0	0	33	0	0	0	0	0	0	0	0	0	0	0	0	0	0	0	0	0	0	0	0	0	0	0
ASV393	TATAAATACTACAATGTGGCCTGTTACATTGTTTGTCGAATGGCGCTTTCATTCATTTGAAATCCCCATTCTAGAAAAGAAGCATATTGCAACATGTACGTTGGCCATGCCTTAGGAACAGAGGTGAACGCGTTGTTACTGCTGGATCGTTTAATGCCTGTTAACATTCCAGCGGGGCCTGATGACAGCGCTTCGTTATCTGATTTGGCTATGGCTAACTACACAGAATGACATATATTCGTTGTCACTGTTGATTTGTTTACCGCCTATTAACATTTCAAGAGTGCTTGTATGACAACCTTCTATATCGTCATTTGCAATGCAACCTGAGCTCAGGCGTGACTACCCGCTGAACTTAAGCATATCATTT	Metazoa	Nematoda	Chromadorea	Strongylida	Strongylidae	Cyathostomum	Cyathostomum montgomeryi	370	1	32	0	0	0	0	0	0	0	0	0	0	0	0	0	0	0	0	0	0	0	0	0	0	0	0	0	0	0	0	0	0	0	0	0	0	0	0	0	0
ASV394	GGCGACCACCGAGATCTACACTGACGACATGGTTCTACAAGATATTGGAACTTTATATTTTATTTTTGGTTTATGGTCAGGTATAGTGGGAACCGGTTTGTCGTTAATTATTCGTTTAGAGTTGGCTAAACCAGGATTATTGTTGGGTAATGGTCAATTATACAATTCTGTTATTACGGCTCATGCGATTTTAATAATTTTTTTTATGGTTATACCTAGGATAATTGGAGGATTTGGAAATTGATTAGTAAGACCAAGTCTCTGCTACCGTACGAGCTAGTATCTCGTA	Metazoa	Nematoda	Chromadorea	Strongylida	Strongylidae	Cylicocyclus	Cylicocyclus insigne	289	0	0	0	0	0	0	0	0	0	0	0	0	0	0	0	0	0	0	0	0	0	0	0	0	0	0	0	0	0	0	0	0	0	0	0	0	0	0	0	0
ASV395	TATATGTACTACAATGTAGCCTGTTAAACATTGTTTGTCGAATGGTGTATACATTAAATTGTGTCCCCCATTCTAGAAAAGAATATATTGCAACATGTATATTATATTATACACAGTATGATAGATTTATTCTCACTACTTAATTGCTTATCGACTTATTACAACTAAGTAAAGCCTGTATGAAGAATAATATCTAATGACATTTGCAATGCAACCTGAACTCAGGGGTGACTACCCGCTGAACTTGAGCATATCATTT	Metazoa	Nematoda	Chromadorea	Strongylida	Strongylidae	Strongylus	Strongylus vulgaris	259	1	31	0	0	0	0	0	0	0	0	0	0	0	0	0	0	0	0	0	0	0	0	0	0	0	0	0	0	0	0	0	0	0	0	0	0	0	0	0	0
ASV396	TATATATACTACAATGTGGCCTGTAACATTGTTTGTCGAATGGCGCTTGCATTCATTTGCAATCCCCGTTCTAGTTAAGAAATATTGCAACATGTATATTGCTTAGTCACGATTCAGATTAACGTGAATAATCACTACTAGATCATTTACCGCCATTTAACGTCTAGTAGGGCCTGTATGACTACGCTACCGATCGTTATCTGTAATGTGGCTGTGGCATATAAACAGAATGACGTATAATCGTTGTTACTGCTAATACGTTTACCGCTCAATAACATTTTAGCAGGGCCTGTTGACAGCGGTCTATAATGTCATTTGCAATGCAACCTGAGCTCAGGCGTGACTACTCGCTGTACTTAAGCATATCATTT	Metazoa	Nematoda	Chromadorea	Strongylida	Strongylidae	Triodontophorus	Triodontophorus nipponicus	371	1	30	0	0	0	0	0	0	0	0	0	0	0	0	0	0	0	0	0	0	0	30	0	0	0	0	0	0	0	0	0	0	0	0	0	0	0	0	0	0
ASV397	TATATGTGTACTACAATGTAGCCTGTTAAACATTGTTTTTCGAATGGTGTATACATTAAATTGTGTCCCCATTCTAGAAAAGAATATATTGCTTCATGTATATTATATTATACACAGTATGACATGGATTTATTCTCACTACTTAATTGTTTATCGACTTATTAACAATTTATTAGAGCCTGTATGAAGAATAATATCTAATGACATTTGCAATGCAACCTGAACTCAGGCGTGACTACCCGCTGAACTTAAGCACATTT	Metazoa	Nematoda	Chromadorea	Strongylida	Strongylidae	Strongylus	Strongylus vulgaris	260	1	30	0	0	0	0	0	0	0	0	0	0	0	0	0	0	0	0	0	0	0	0	0	0	0	0	0	0	0	0	0	0	0	0	0	0	0	0	0	0
ASV398	TATAAATACTACAATGTGGCCTGTTACGTTGTTTGTCGAATGGCGCTTGCATTCATTTGCAATCCTCATTCTGGAAAAGAAGCATACTGCAACATGTATGTTGGCGATGCCTTAACAAAGAATGCGTTGTTCTGCTGGATCGTTTAATGCCTGTTAACGTTGCAGTAGGGGCATGATGACAGCGCTTCGTTATCTGATTTGGCTATAGCTAATTACACAGAATGACATATATTCGTTGTCACTGTTGACTTGTTTACCGCCTACTAACATTTCAGCAGTGCCTGTATGACAACGTTCTATATTGTCATTTGCAATGCAACCTGAGCTCAGGCGTGACTACCCGCTGAACTTAAGCATATCATTT	Metazoa	Nematoda	Chromadorea	Strongylida	Strongylidae	Cylicostephanus	Cylicostephanus longibursatus	364	1	30	0	0	0	0	0	0	0	0	0	0	0	0	0	0	0	0	0	0	0	0	0	0	0	0	0	0	0	0	0	0	0	0	0	0	0	0	0	0
ASV399	TATAAATACTACAATGTGGCCTGTTACATTGTTTGTCGAATGGCGCTTGCATTCATTTGCAATCCCCATTCTAGAAAAGAAGCATATTGCAACATGTATGTTGGCTATGCCTTAGAAACATACATGAATGCGTTGTTACTGCTGGATCGTTGAATGCCTGTTAACGTTCCAGTAGGGCCTGATGACAGCGCTTCGTTATCTGATTTGGCTATAGCTAATTACACAGAATGACATATATTCGTTGTCACTGTTGACTTGTTTACCGCCTACTAACATTTCAGCAGTGCCTGTATGACAACGTTCTATATTGTCATTTGCAATGCAACTTGAGCTCAGGCGTGACTACCCGCTGAACTTAAGCATAGCATAT	Metazoa	Nematoda	Chromadorea	Strongylida	Strongylidae	Cylicostephanus	Cylicostephanus longibursatus	370	1	28	0	0	0	0	0	0	0	0	0	0	0	0	0	0	0	0	0	0	0	0	0	0	0	0	0	0	0	0	0	0	0	0	0	0	0	0	0	0
ASV400	TATATGTACTACAATGTAGCCTGTTAAACATTGTTTGTAATGTAGCCTGTTAAACATTGTTTGTCGAATGGTGTATACATTAAATTGTGTCCCCCATTCTAGAAAAAAATCAACTGCAACATGTATATTATTTTTGATATACACAGTATGTCATGGATTTATTCTCACTACTTAATTGTTTACCGACTTATTCAATTTAGTAGAGCCTGTATGAAGAATATAATCTAATGACATTTGCAATGCAACCTGAACTCAGGCGTGACTACCCGCTGAACTTAAGCACATCATTT	Metazoa	Nematoda	Chromadorea	Strongylida	Strongylidae	Strongylus	Strongylus vulgaris	290	1	28	0	0	0	0	0	0	0	0	0	0	0	0	0	0	0	0	0	0	0	0	0	0	0	0	0	0	0	0	0	0	0	0	0	0	0	0	0	0
ASV401	TATAAATACTACAATGTGGCCTGTTACATTGTTTGTCGAATGGCGCTTGCATTTATTTGCAGTCCCCATTCTAGAAAAGAAGCATATTGCAACATGTATGTTGGCTATGCCTTAGAAACAGAAGTGAATGCGTTGTTACTGCTGGATCGTTGAATGCCTGTTAACGTTCCAGCAGGGCCTGATGACAGCGCTTCGCTATCTGATTTGGCTATAGCTAATTACACAGAATGACATATATTCGTTGTCACTGTTGACTTGTTTACCGCCTACTAACATTTCAGCAGTGCCTGTATGACAACGTTCTATATTGTCATTTGCAATGCAACCTGAGCTCAGGCGTGACTACCCGCTGAACTTAAGCATATCACTT	Metazoa	Nematoda	Chromadorea	Strongylida	Strongylidae	Cylicostephanus	Cylicostephanus longibursatus	370	1	27	0	0	0	0	0	0	27	0	0	0	0	0	0	0	0	0	0	0	0	0	0	0	0	0	0	0	0	0	0	0	0	0	0	0	0	0	0	0
ASV403	TATAAATACTACAATGAGGCCTGTTACATTGTTTGTCGAATGGCGCTTGCATTCATTTGCAATCCCCATTCTAGAAAAGAAGCATATTGCAACATGTACGTTAGCTATGCCTTAATAACAGAAGCTATGCGTTGTTACTGCTCGATCGTTTAATGCCTGTTAACGTTCCAGCGGGGCCTGATGACAGCGCTTCGTTATCTGATTTGGCTATGGGTAACTACACAGAATGACATATATTCGTTGTCACTGTTGACTTGTTTACCGCCTACTAACATTTCAGCAGTGCCTGTATGACAACGTTCTATATTGTCATTTGCAATGCAACCTGAGCTCAAGCGTGACTACCCGCTGAACTTAAGCATATCATTT	Metazoa	Nematoda	Chromadorea	Strongylida	Strongylidae	Coronocyclus	Coronocyclus labratus	369	1	27	0	0	0	0	0	0	0	0	0	0	0	0	0	0	0	0	0	0	0	0	0	0	0	0	0	0	0	0	0	0	0	0	0	0	0	0	0	0
ASV404	TATAAATACTACAATGTGGCCTGTTACATTGTTTGTCGAATGGCGCTTGCATTCATTTGCAATCCCCATTCTAGAAAAGAATTATATTGCAACATGTAAGTTGGCGATGCCTTACGAACAGAAGTGAATGCGCTGTTACTGCTGGATCGTTTAATGCCTGTTAACATTCCAGTGGGGCCTGATGACAGCGCTTCGTTATCTGATTTGGCTATGGCCAACTACACAGAATGACATATATTCGTTGTCACTGTTGACTTGTTTACCGCCTACTAACATTTCAGCAGTGCCTGTATGACAACGTTATATATTGTCATTTGCAATGCAACCTGAGCTCAGGCGTGACTACCCGCTGAACTTAAGCATATCATTT	Metazoa	Nematoda	Chromadorea	Strongylida	Strongylidae	unclassified	unclassified	370	1	27	0	0	0	0	0	0	0	0	0	0	0	0	0	0	0	0	0	0	0	0	0	0	0	0	0	0	0	0	0	0	0	0	0	0	0	0	0	0
ASV405	TTTTTTTTTTTAATGATACGGCGACCACCGAGATCTACACTGACGACATGGTTCTACAACGTCTGGTTCAGGGTTGTTTATAAATACTACAATGTGGCCTGTTACATTGTTTGTCGAATGGCGCTTGCATTCATTTGCAATCCCCATTCTAGAAAAGAAGCATATTGCAACATGTAAGTTGGCGATGCCTTACGAACAGAAGTGAATGCGCTGTTACTGCTGGATCGTTTAGCGGAGGAAAAGAAACTAAAGACCAAGTCTCTGCTACCGTAGTTGATGAGTATCTCGTATGCCGTCTTCTGCTTGAA	Metazoa	Nematoda	Chromadorea	Strongylida	Strongylidae	Cylicostephanus	Cylicostephanus longibursatus	308	1	27	0	0	0	0	0	0	0	0	0	0	0	0	0	0	0	0	0	0	0	0	0	0	0	0	0	0	0	0	0	0	0	0	0	0	0	0	0	0
ASV406	TATAAATACTACAATGTGGCCTGTTACATTGTTTGTCGAATGGCGCTTTCATTTATTTGAAGTCCCCATTCTAGAAAAGAAGCATATTGCAACATGTACGTTGGCTATGCCTTAAGAACAGGTGAACGCGTTGTTACTGCTGGATCGTTTAATGCCTGTTAACATTTCGAGAGTGCCTGTATGACAACGTTCTATATCGTCATTTGCAATGCAACCTGAGCTCAGGCGTGACTACCCGCTGAACTTAAGCATATCATTT	Metazoa	Nematoda	Chromadorea	Strongylida	Strongylidae	Cylicostephanus	Cylicostephanus minutus	259	1	26	0	0	0	0	0	0	0	0	0	0	0	0	0	0	0	0	0	0	0	0	0	0	0	0	0	0	0	0	0	0	0	0	0	0	0	0	0	0
ASV409	TATAAATACTACAATGTGGCCTGTTACATTGTTTGTCGAATGGCGCTTGCATTCATTTGCAATCCCCATTCCAGAATAGAAGCATATTGCAACATGTAAGTTGGCGATGCCTTACGAACAGAAGTGAATGCGCTGTTACTGCTGGATCGTTTAATGCCTGTTAACATTCCAGTGGGGCCTGATGACAGCGCTTCGTTATCTGATTTGGCTATGGCCAACTACACAGAATGACATATATTCGTTGTCACTGTTGACTTGTTTACCGCCTACTAACATTTCAGCAGTGCCTGTATGACAACGTTATATATTGTCATTTGCAATGCAACCTGAGCTCAGGCGTGACTACCCGCTGAACTTAAGCATATCATTT	Metazoa	Nematoda	Chromadorea	Strongylida	Strongylidae	unclassified	unclassified	370	1	25	0	0	0	0	0	0	0	0	0	0	0	0	0	0	0	0	0	0	0	0	0	0	0	0	0	0	0	0	0	0	0	0	0	0	0	0	0	0
ASV410	TATATGTGTACTACAATGTAGCCTGTTAAACATTGTTTGTCGAATGGTGTATACATCTAGAATTGTATCCCCCATTCTAGAAAAGAATATATTGCAACATGTATATTATATTCTACACAGTATGATATGGATTTATTCTCACTACTTAATTGCTTATCGACTTATTACAATTAAGTAAAGCCTGTATGAAGAATAATATCTAATGACATTTGCAATGCAACCTGAACTCAGGCGTGACTACCCGCTGAACTTGAGCATATCATTT	Metazoa	Nematoda	Chromadorea	Strongylida	Strongylidae	Strongylus	Strongylus vulgaris	265	1	24	0	0	0	0	0	0	0	0	0	0	0	0	24	0	0	0	0	0	0	0	0	0	0	0	0	0	0	0	0	0	0	0	0	0	0	0	0	0
ASV411	TTTTTTTTTTTAATGATACGGCGACCACCGAGATCTACACTGACGACATGGTTCTACAACGTCTGGTTCAGGGTTGTTTATAAATACTACAATGTGGCCTGTTACATTGTTTGTCGAATGGCGCTTGCATTCATTTGCAATCCCCATTCTAGAAAAGAAGCATATTGCAACATGTAAGTTGGCGATGCCTTACGAACAGAAGTGAATGCGCTGTTACTGCTGGATCGTTTAGCGGAGGAAAAGAAACTAAAGACCAAGTCTCTGCTACCGTACTGACCGAGAATCTCGTATGCCGTCTTCTGCTTGAA	Metazoa	Nematoda	Chromadorea	Strongylida	Strongylidae	Cylicostephanus	Cylicostephanus longibursatus	308	1	24	0	0	0	0	0	0	0	0	0	0	0	0	0	0	0	0	0	0	0	0	0	0	0	0	0	0	0	0	24	0	0	0	0	0	0	0	0	0
ASV413	TATAAATACTACAATGTGGCCTGTTACATTGTTTGTCGAATGGCGCTTGCATTTATTTGCAATCCCCATTCTAGAAAAGAAGCATATTGCAACATGTATGTTGGCTATGCCCTAGAAACAGAAGTGAATGCGTTGTTACTGCTGGATCGTTGAATGCCTGACAACGTTCCAGCAGGGCCTGATGACAGCGCTTCGCTATCTGATTTGGCTATAGCTAATTACACAGAATGACATATATTCGTTGTCACTGTTGACTTGTTTACCGCCTACTAACATTTCAGCAGTGCCTGTATGACAACGTTCTATATTGTTCTATAATGCAACCTGAGCTCAGGCGTGACTACCCGCTGAACTTAAGCATATCATTT	Metazoa	Nematoda	Chromadorea	Strongylida	Strongylidae	Cylicostephanus	Cylicostephanus longibursatus	368	1	24	0	0	0	0	0	0	0	0	0	0	0	0	0	0	0	0	0	0	0	0	0	0	0	0	0	0	0	0	0	0	0	0	0	0	0	0	0	0
ASV414	TATAAATACTACAATGTGGCCTGTTACATTGTCTGTCGAATGGCGCTTGCATTCATTTGCAATCCCCATTCTAGAAAAGAAGCATATTGCAACATGTATGTTGACTATGCCTTAACAGAAGTGAATGCGTTGTTACTGCTGGTTCGTTTAATGCCTGTTAACGTTCCAGTAGGGCCTGATGACAGCGCTTCGTTATCTGATTTGGCTATAGCTAATTACACAGAATGACATATATTCGTTGTCACTGTTGTCTTGTTTACCGCCTACTAACATTTCAACAGTGCCTGTATGACAACGTTCTATATTGTCATTTGCAATGCAACCTGAGCTCAGGCGTGACTACCCGCTGAACTTAAGCATATCACTT	Metazoa	Nematoda	Chromadorea	Strongylida	Strongylidae	Cylicostephanus	Cylicostephanus longibursatus	367	1	23	0	0	23	0	0	0	0	0	0	0	0	0	0	0	0	0	0	0	0	0	0	0	0	0	0	0	0	0	0	0	0	0	0	0	0	0	0	0
ASV415	TTTTTTTTTTTAATGATACGGCGACCACCGAGATCTACACTGACGACATGGTTCTACAACGTCTGGTTCAGGGTTGTTTATAAATACTACAATGTGGCCTGTTACATTGTTTGTCGAATGGCGCTTGCATTCATTTGCAATCCCCATTCTAGAAAAGAAGCATATTGCAACATGTAAGTTGGCGATGCCTTACGAACAGAAGTGAATGCGCTGTTACTGCTGGATCGTTTAGCGGAGGAAAAGAAACTAAAGACCAAGTCTCTGCTACCGTAATTGTGGAGTATCTCGTATGCCGTCTTCTGCTTGAA	Metazoa	Nematoda	Chromadorea	Strongylida	Strongylidae	Cylicostephanus	Cylicostephanus longibursatus	308	1	23	0	0	0	0	0	0	0	0	0	0	23	0	0	0	0	0	0	0	0	0	0	0	0	0	0	0	0	0	0	0	0	0	0	0	0	0	0	0
ASV416	TATATATACTACGATGTGGTCTGTGACATTGTTTGTCAAATGGCGCTTGCATTCATTTGCAATCCCCCTTCTAGTCAAGAAATACTGCAATATGTATGATGCCTGGTCACGACTTAGATCAAGGTGAATAGTTACTATTAGATCCTTTAACGCCTTTTAACGTCTAGTAGGGCCTGTATGACTACGCTGTTGATCTTTATCTGTAATGTGGCTGTGGCATACTACACAGAATGACGTATAATCGTTGTAACTGCTAACATGTTTACCGCTTATCAAAATTTTAGCGGGGCCTGTTGACAGCGGTCTATAATGTCATTTGCAATGCAACCTGAGCTCAGGCGCGAGTACCCGCTGAAGTTAAGCATATCATTT	Metazoa	Nematoda	Chromadorea	Strongylida	Strongylidae	Triodontophorus	Triodontophorus nipponicus	372	1	23	0	0	0	0	0	0	0	0	0	0	0	0	0	0	0	0	0	0	0	23	0	0	0	0	0	0	0	0	0	0	0	0	0	0	0	0	0	0
ASV417	TATATGTACTACAATGTAGCCTGTTAAACATTGTTTGTCGAATGGTGTATACATTAAATTGTGTCCCCCATTCTAGAAAAGAATATATTGCAACATGTATATTATATTATACACAGTATGATATGGATTTATTCTCACTACTTAATTGCTTATCGACTTATTACAATTAAGTAAAGCCTGTATGAAGAATAATATCTAATGACATTTGCAATGCAACCTGAACTCAGGCGTGACTACCCGCTGAACTTAAGCATATCATTT	Metazoa	Nematoda	Chromadorea	Strongylida	Strongylidae	Strongylus	Strongylus vulgaris	261	1	23	0	0	0	0	0	0	0	0	0	0	0	0	0	0	0	0	0	0	0	0	0	0	0	0	0	0	0	0	0	0	0	0	0	0	0	0	0	23
ASV418	TTTTTTTTTTTAATGATACGGCGACCACCGAGATCTACACTGACGACATGGTTCTACAACGTCTGGTTCAGGGTTGTTTATAAATACTACAATGTGGCCTGTTACATTGTTTGTCGAATGGCGCTTGCATTCATTTGCAATCCCCATTCTAGAAAAGAAGCATATTGCAACATGTAAGTTGGCGATGCCTTACGAACAGAAGTGAATGCGCTGTTACTGCTGGATCGTTTAGCGGAGGAAAAGAAACTAAAGACCAAGTCTCTGCTACCGTAGTGTGGTTGTATCTCGTATGCCGTCTTCTGCTTGAA	Metazoa	Nematoda	Chromadorea	Strongylida	Strongylidae	Cylicostephanus	Cylicostephanus longibursatus	308	1	23	0	0	0	0	0	0	0	0	0	0	0	0	0	0	0	0	0	0	0	0	0	0	0	0	0	0	0	0	0	0	0	0	0	0	0	0	0	0
ASV419	TATAAATACTACAATGTGGCCTGTTACATTGTTTGTCGAATGGCGCTTGCATTCATTTGCAATCCCCATTCTAGAAAAGAAGCATATTGCAACATGTATGTTGGCGATGCCTTACGAACAGAAATGAATGCGTTGTTACTGCTGGATCGTTTAATGCCTGTTAACGTTCCACTGGGGCCTGATGACAGCGCTTCGTTATTTGATTTAGCTATGGCCAACTACACAGAATGACATATATTCGTTGTCACTGTTGACTTGTTTACCGCCTACTAACATTTCAGCAGTGCCTGTATGACAACGTTCTATATTGTCATTTGCAATGCAACCTGAGCTCAGGCGTGACTACCCGCTGAACTTAAGCATATCATTT	Metazoa	Nematoda	Chromadorea	Strongylida	Strongylidae	Cylicostephanus	unclassified	370	1	23	0	0	0	0	0	0	0	0	0	0	0	0	0	0	0	0	0	0	0	0	0	0	0	0	0	0	0	0	0	0	0	0	0	0	0	0	0	0
ASV421	TTTTTTTTTTTAATGATACGGCGACCACCGAGATCTACACTGACGACATGGTTCTACAACGTCTGGTTCAGGGTTGTTTATAAATACTACAATGTGGCCTGTTACATTGTTTGTCGAATGGCGCTTTCATTTATTTGAAATCCCCATTCTAGAAAAGAAGCATATTGCAACATGTACGTTGGCCATGCCTTAGGAACAGAGGTGAACGCGTTGTTACTGCTGGATCGTTTAGCGGAGGAAAAGAAACTAAAGACCAAGTCTCTGCTACCGTAACTCAGTTACATCTCGTATGCCGTCTTCTGCTTGAA	Metazoa	Nematoda	Chromadorea	Strongylida	Strongylidae	Cyathostomum	Cyathostomum tetracanthum	308	1	22	0	0	0	0	0	0	0	0	0	0	0	0	0	0	0	0	0	0	22	0	0	0	0	0	0	0	0	0	0	0	0	0	0	0	0	0	0	0
ASV423	TCTGGTTCAGGGTTGTTTATATATACTACAATGTGGCCTGTAACATTGTTTGTCGAATGGCGCTTGCATTCATTTGCAATCCCCGTTCTAGTTAAGAAATATTGCAACATGTATATTGCTTAGTCACAATTCAGATTAACGTGAGGGCCTGTTGACAGCGGTCTATAATGTCATTTGCAATGCAACCTGAGCTCAGGCGTGACTACCCGCTGAACTTAAGCATATCATTTAGCGGAGGAAAAGAAAC	Metazoa	Nematoda	Chromadorea	Strongylida	Strongylidae	Triodontophorus	Triodontophorus nipponicus	247	1	22	0	0	0	0	0	0	0	0	0	0	0	0	0	0	0	0	0	0	0	0	0	0	0	0	0	22	0	0	0	0	0	0	0	0	0	0	0	0
ASV424	TATAAATACTACAATGTGGCCTGTTACATTGTTTCTCGAATGGCGCTTGCAGAAGCATATTGCAACATTTACGTTAGCTATGCCTTAATAACAGAAGTGAATGCGTTGTTACTGCTGGATCGTTCAATGCCTGCTAACGTTCCAGCGGGGCCTGATGACAGCGCTTCGTTATCTGATTTGGCTATGTCTAACTACACAGAATGACATATATTCGTTGTCACTGTTGACTTGTTTACCGCCCACTAACATTTCAGCAGTGCCTGTATGACAACGTTCTATGTTGTCATTTGCAATGCAATCTGAGCTCAGGCGTGACTACCCGCTGAACTTAAGCATATCATTT	Metazoa	Nematoda	Chromadorea	Strongylida	Strongylidae	Coronocyclus	Coronocyclus labratus	343	1	22	0	0	0	0	0	0	0	0	0	0	0	0	0	0	0	0	0	0	0	0	0	0	0	0	0	0	0	0	0	0	0	0	0	0	0	0	0	0
ASV425	TATAAATACTACAATGTGGCCTGTTACATTGTCTGTCGAATGGCGCTTGCATTCATTTGCAATCCCCATTCTAGAAAAGAAGCATATTGCAACATGTATGTTGACTATGCCTTAACAGAAGTGAATGCGTTGTTACTGCTGGTTCGTTTAATGCCTGTTAACGTTCCAGTAGGGCCTGATGACAGCGCTTCGTTATCTGATTTGGCTATAGCTATCTGTTGACTTGTTTACCGCCTACTAACATTTCAGCAGTGCCTGTATGACAACGTTCTATATTGTCATTTGCAATGCAACCTGAGCTCAGGCGTGACTACCCGCTGAACTTAAGCATATCACTT	Metazoa	Nematoda	Chromadorea	Strongylida	Strongylidae	Cyathostomum	Cyathostomum catinatum	338	1	22	0	0	0	0	0	0	0	0	0	0	0	0	0	0	0	0	0	0	0	0	0	0	0	0	0	0	0	0	0	0	0	0	0	0	0	0	0	0
ASV426	TTTTTTTTTTTAATGATACGGCGACCACCGAGATCTACACTGACGACATGGTTCTACAACGTCTGGTTCAGGGTTGTTTATAAATACTACAATGTGGCCTGTTACATTGTTTGTCGAATGGCGCTTGCATTCATTTGCAATCCCCATTCTAGAAAAGAAGCATATTGCAACATGTAAGTTGGCGATGCCTTACGAACAGAAGTGAATGCGCTGTTACTGCTGGATCGTTTAGCGGAGGAAAAGAAACTAAAGACCAAGTCTCTGCTACCGTATTGTTGCTGTATCTCGTATGCCGTCTTCTGCTTGAA	Metazoa	Nematoda	Chromadorea	Strongylida	Strongylidae	Cylicostephanus	Cylicostephanus longibursatus	308	1	22	0	0	0	0	0	0	0	0	0	0	0	0	0	0	0	0	0	0	0	0	0	0	0	0	0	0	0	0	0	0	0	0	0	0	0	0	0	0
ASV427	TATATATACTACAATGTGGCCCGTAACATTGTTTGTCGAATGGCGCTTGCATTCATTTGCAATCCCCGTTCTAGTTAAGAAATATTGCAACATGTATATTGCTTAGTCACGATTCAGATTAACGTGAATAGTCACTACTAGATCATTTACCGCCATTTAACGTCTAGTAGGGCCTGTATGACTACGCTACCGATCGTTATCTGTAATGTGGCTGTGGCATAGTAAACAGAATGACGTATAATCGTTGTTACTGCTAATACGTTTACCGCTTAATAACATTTTAGCAGGGCCTTTGACAGCTGTCTATAATGTCATTTGCAATGCAACCTGAGCTCAGGCGTGACTACTCGCCGTACTTAAGCATATCATTT	Metazoa	Nematoda	Chromadorea	Strongylida	Strongylidae	Triodontophorus	Triodontophorus nipponicus	371	1	21	0	0	0	0	0	0	21	0	0	0	0	0	0	0	0	0	0	0	0	0	0	0	0	0	0	0	0	0	0	0	0	0	0	0	0	0	0	0
ASV428	TATATGTGTACTACAATGTAGCCTGTTAAACATTGTTTGTCGAATGGTGTATACATATTCAAATTGTATCCCCCATTCTAGAAAAGAATCAATTGCAACATGTATATTATTTTTGATATACACAGTATGTCATCCATTTATTCTCACTACTTAATTGTTTACCGACTTATTAACAATTTAGTAGAGCCTGTATGAAGAATCAAATCTAATGACATTTGCAATGCAACCTGAACTCAGGCGTGACTACCCGCTGAACTTAAGCATATCATTT	Metazoa	Nematoda	Chromadorea	Strongylida	Strongylidae	Strongylus	Strongylus vulgaris	271	1	21	0	0	0	0	0	0	0	0	0	0	0	0	0	0	0	0	0	0	0	0	0	0	0	0	0	0	0	0	0	0	0	0	0	0	0	0	0	21
ASV429	AATTTATATTTTAGTATGACCTGATTACTAAATAGACGGATTGCTATTTAACACTAAATACCAATCTTAGAATATATATGAACATAGTGTGAAGATCAGAAATGTTTTTCACGTTCAGTGTAGCCCGTTTCTTACTAGAATGATAGTTTTTATGACTTGTTTGATTGCTATTGTTTGGACATGATTGTAAGTAAACGATTGGTTATATCTTTGAAACCTGAACTCAGTTGTGATTACCCGCTGAACTTAAGCATATTATTG	Metazoa	Nematoda	Chromadorea	Rhabditida	Rhabditidae	Auanema	Auanema freiburgensis	261	1	21	0	0	0	0	0	0	0	0	0	0	0	0	0	0	0	0	0	0	0	0	0	0	0	0	0	0	0	0	0	0	0	0	0	0	0	0	0	0
ASV430	TTTTTTTTTTTAATGATACGGCGACCACCGAGATCTACACTGACGACATGGTTCTACAACGTCTGGTTCAGGGTTGTTTATAAATACTACAATGTGGCCTGTTACATTGTTTGTCGAATGGCGCTTGCATTCATTTGCAATCCCCATTCTAGAAAAGAAGCATATTGCAACATGTAAGTTGGCGATGCCTTACGAACAGAAGTGAATGCGCTGTTACTGCTGGATCGTTTAGCGGAGGAAAAGAAACTAAAGACCAAGTCTCTGCTACCGTACGTCTTCTTAATCTCGTATGCCGTCTTCTGCTTGAA	Metazoa	Nematoda	Chromadorea	Strongylida	Strongylidae	Cylicostephanus	Cylicostephanus longibursatus	308	1	21	0	0	0	0	0	0	0	0	0	0	0	0	0	0	0	0	0	0	0	0	0	0	0	0	0	0	0	0	0	0	0	0	0	0	0	0	0	0
ASV431	TATATATACTAAAATGTAGCTGTTAAACATTGTTTGCCGAATGGTGTATACATTAAATTGGTCCCCCATTCTAGAAAAGAATATATTGCAACATGTATGTTAGACATATGACTAATTATACTGTATGACATGGAATTATTCTCACTACTTAATTGTTTATCGACTTATTAACAATTTAGTAGAGCATGTATGAAGAATAATATCTATTGGCATTTGCAATGCAACCTGAACTCAGGCGTGACTACCCGCTGAACTTAAGCATATCATTT	Metazoa	Nematoda	Chromadorea	Strongylida	Strongylidae	Strongylus	Strongylus vulgaris	269	1	19	0	0	0	0	0	0	0	0	19	0	0	0	0	0	0	0	0	0	0	0	0	0	0	0	0	0	0	0	0	0	0	0	0	0	0	0	0	0
ASV432	TATATATACTACAATGTGGCCTGTAACATTGTTTGTCGAATGGCGCTTGCAATCATTTGCAATCCCCGTTCTAGTTAAGAAATATTGCAACATGTATATTGCTTAGTCACAATTCAGATTAACGTCAATAGTCACTACTAGATCGTTTACCGCCATTTAACGTCTAGTAGGGCCTGTATGACTACGCTACCGATCGTTATCTGTAATGTGGCTGTGGCATACTACACAGAATGACGTATAATCGCTGTAACTGCTAATATGTTTACCGCTTATTAACATTTTAGCAGGGCCTGTTGACAGCGGTCTATAATGTCATTTGCAATGCAACCTGAGCTCAGGCGTGACTACCCGCTGAACTTAAGCATATCATTT	Metazoa	Nematoda	Chromadorea	Strongylida	Strongylidae	Triodontophorus	Triodontophorus nipponicus	372	1	19	0	0	0	0	0	0	0	0	0	0	0	0	19	0	0	0	0	0	0	0	0	0	0	0	0	0	0	0	0	0	0	0	0	0	0	0	0	0
ASV433	TATATATACTACAATGTGCCCTGTAACATTGTTTGTCGAATGGCGCTTGCATTCATTTGCAAACCCGGTTCGAGTTAAGAAATATTGCAACATGTATGTTGCTTGGTCACGACTCAGAACGTGAATAGTCACTACTAGATCGTTTACCGCCATTTAACGTCTAGTGGGGCCTGTACGACTACGCTATTGATCGTTATCTGTAATGTGGCTGTGGCATAACAGAGAATGACGTATAATCGTTGTAACTGCTAATATGTTACTCCTTATTAAGATTTTAGCAGGGCCTGTTGACAGCGGTTTATAATGTCATTTGCAATGCAACCTGAGCTCAGGCGTGACTACCCGCTGAACTTAAGCATATTATTT	Metazoa	Nematoda	Chromadorea	Strongylida	Strongylidae	Triodontophorus	Triodontophorus nipponicus	366	1	19	0	0	0	0	0	0	0	0	0	0	0	0	0	0	0	0	0	0	0	19	0	0	0	0	0	0	0	0	0	0	0	0	0	0	0	0	0	0
ASV434	TATAAATACTACAATGAGGCCTGTTACATTGTTTGTCGAATGGCGCTTGCATTCATTTGCAATCCCCATTCTAGAAAAGAAGCTAATTGCAACATGTACGTTAACTATTCCTTAATAACAGAAATGAATGCGTTGTTACTGCTGGATCGTTTAATGCCTGTTAACGTTCCAGCAGGGCCTGATGACAGCGCTTCGTTATCTGATTTGGCTATAGCTAATTACACAGAATGACATATATTCGTTGTCAGTGTTGACTTGTTTACCGCCTACTAACATTTCAGCAGTGCCTGTATGACAACGTTCTATAATGGCATTTGCAATGCAACCTGAGCTCAGGCGTGACTACCCGCTGAACTTAAGCATATCATTT	Metazoa	Nematoda	Chromadorea	Strongylida	Strongylidae	Cylicostephanus	Cylicostephanus longibursatus	370	1	19	0	0	0	0	0	0	0	0	0	0	0	0	0	0	0	0	0	0	0	0	0	0	0	19	0	0	0	0	0	0	0	0	0	0	0	0	0	0
ASV435	TATAAATACTACAATGTGGCCTGTTACATTGTTTGTCGAATGGCGCTTGCATTCATTTGCAATCCCCATTCTAGAAAAGAAGCATATTGCAACATGTATGTTGGCTATGCCCTAACAGAGGTGGATGCGTTGTTACTGCTGGTTCGTTTAATGCCTGTTAACGTTCCAGTAGGGCCTGATGACAGCGCTTCGTTATCTGATTTGGCTATAGCTAATTACACAGAATGACATATATTCGTTGTCACTGCTGACTTGTTTACCGCCTACTAACATTTCAGCAGTGCCTGTATGACAACGATCTATATTGTCATTTGCAATGCAACCTGAGCTCAGACGTGACTACCCGCTGAACTTAAGCATATCACTT	Metazoa	Nematoda	Chromadorea	Strongylida	Strongylidae	Cylicostephanus	Cylicostephanus longibursatus	367	1	19	0	0	0	0	0	0	0	0	0	0	0	0	0	0	0	0	0	0	0	0	0	0	0	0	0	0	0	19	0	0	0	0	0	0	0	0	0	0
ASV437	CATAAATACTACAATGTGGCCTGTTACATTGTTTGTCGAATGGCGCTTGCATTCATTTGCAATCCTCATTCTAGAAAAGAAGCATACTGCAACATGTATGTTGGCGATGCCTTAACAGAGAATGCGTTGTTCTGCTGGATCGTTTAATGCCTGTTAACGTTGCAGTAGGGGCATGATGACAGCGCTTCGTTATCTGATTTGGCTATAGCTAATTACACAGAATGACATATATTCGTTGTCACTGTTGACTTGTTTACCGCCTACTAACATTTCAGCAGTGCCTGTATGACAACGTTCTATATTGTCATTTGCAATGCAACCTGAGCTCAGGCGTGACTACCCGCTGAACTTAAGCATATCATTT	Metazoa	Nematoda	Chromadorea	Strongylida	Strongylidae	Cylicostephanus	Cylicostephanus longibursatus	364	1	19	0	0	0	0	0	0	0	0	0	0	0	0	0	0	0	0	0	0	0	0	0	0	0	0	0	0	0	0	0	0	0	0	0	0	0	0	0	0
ASV438	TATAAATACTACAATGTGGCCTGTTACATTGTTTGTCGAATGGCGCTTGCATTCATTTGCAATCCCCATTCTAGAAAAGAAGCATATTGCAACATGTATGTTGGCTATGTTAGAAAAAGAAGTGAATGCGTTGTTACTGCTGGATCGTTTACCGCCTGTTAACGTTCTAGTGGAGCCTGATGACAGCGAGTTCTATCGTTATCTGCTATGTATAGCTGTATAGCACACTACACAGAATGGCATATATTCGTTGTCACTGCTAATTTGTTTACCGCCTCATAACAATCTAGCAGTGCCTGTATGACAACGTTCTATAATGTCATTTGCAATGCAACCTGAACTCAGGCGTGACTACCCGCTGAACTTAAGCATATCATTT	Metazoa	Nematoda	Chromadorea	Strongylida	Strongylidae	Cylicostephanus	Cylicostephanus longibursatus	379	1	18	0	0	0	0	0	0	0	0	18	0	0	0	0	0	0	0	0	0	0	0	0	0	0	0	0	0	0	0	0	0	0	0	0	0	0	0	0	0
ASV440	TATACGTACTACAATGTAGCCTGTTAAACATTGTTTTTTGAATGGTGTATACATTAAATTGTGTCCCCATTCTAGAAAAGAATATATTGCTTCATGTATATTATATTATACACAGTATGACATGGATTTATTCTCACTTAATTTTTTATCGACTTATTAACAATTTAGTAGAGCCTCTATGAAGAATAATATCTAATGACATTTGCAATGCAACCTGCGCAGGCGTGACTACCCGCTGAACTTAAGCACATTT	Metazoa	Nematoda	Chromadorea	Strongylida	Strongylidae	Strongylus	Strongylus vulgaris	253	1	18	0	0	0	0	0	0	0	0	0	0	0	0	0	0	0	0	0	0	0	18	0	0	0	0	0	0	0	0	0	0	0	0	0	0	0	0	0	0
ASV441	TATATGTGTACTACAATGTAGCCTGTTAAACATTGTTTGTCGAATGGTGTATACATATTCAAATTGTATCCCCCATTCTAGAAAAGAATCAATTGCAACATGTATATTATTTTTGATATGCACAGAATGACATATATTCGTTGTCACTGTTGACTTGTTTACCGCCTACTAACATTTCAGCAGTGCCTGTATGACAACGTTCTATAATGTCATTTGCAATGCAACCTGAGCTCAGGCGTGACTACCCGCTGAACTTAAGCATATCACTT	Metazoa	Nematoda	Chromadorea	Strongylida	Strongylidae	Cylicostephanus	Cylicostephanus minutus	269	1	17	0	0	0	0	0	0	0	0	0	0	17	0	0	0	0	0	0	0	0	0	0	0	0	0	0	0	0	0	0	0	0	0	0	0	0	0	0	0
ASV443	TTTTTTTTTTTAATGATACGGCGACCACCGAGATCTACACTGACGACATGGTTCTACAACGTCTGGTTCAGGGTTGTTTATAAATACTACAATGTGGCCTGTTACATTGTTTGTCGAATGGCGCTTTCATCTATTTGGAATCCCCATTCTAGAAAAGAAGCATATTGCAACATGTACGTTGGCCATGCCTTAGGAACAGAGGTGAACGCGTTGTTACTGCTGGATCGTTTAGCGGAGGAAAAGAAACTAAAGACCAAGTCTCTGCTACCGTAAAGTACACTCATCTCGTATGCCGTCTTCTGCTTGAA	Metazoa	Nematoda	Chromadorea	Strongylida	Strongylidae	Cyathostomum	Cyathostomum tetracanthum	308	1	17	0	0	0	0	0	0	0	0	0	0	0	0	0	0	0	0	0	0	0	0	0	0	0	0	0	0	0	0	0	0	0	0	0	0	0	17	0	0
ASV444	TATATATACCACAATGTGGCCTGTAACATTGTTTGTCGAATGGCGCTTGCATTCATTTGCAATCCCCGTTCTAGTTAAGAAATATTGCAACATGTATATTGATTAGTCACAATTCAGATTAACGTGAATAGTCACTACTAGATCGTTTACCGCCATTTAACGTCTAGTAGGGCCTGTATGACTACGCTACCGATCGTTATCTGTAATGTGGCTGTGGCATACTACACAGAATGACGTATAATCGCTGTAACTGCTAATATGTTTACCGCTTATTAACATTTTAGCAGGGCCTGTTGACAGCGGTCTATAATGTCATTTGCAATGCAACCTGAGCTCAGGCGTGACTACCCGCTGAACTTAAGCATATCATTT	Metazoa	Nematoda	Chromadorea	Strongylida	Strongylidae	Triodontophorus	Triodontophorus nipponicus	372	1	17	0	0	0	0	0	0	0	0	0	0	0	0	0	0	0	0	0	0	0	0	0	0	0	0	0	0	0	0	0	0	0	0	0	0	0	0	0	0
ASV445	TATAAATACTACAATGTGGCCTGTTACATTGTTTGTCGAATGGCGCTTGCATTCATTTGCAGTCCCCATTCTAGAAAAGAAGCATATTGCAACATGTATGTTGGCGATGCCTTACGAACAGAAGTGAATGCGTTGTTACTGCTGGATCGTTTAATGCCTGTTAACGTTCTAGTGGGGCCTGATGACAGCGCTTCGTTATCTGATTTGGCTATGGCCAACTACACAGAATGACATATATTCGTTGTCACTGTTGACTTGTTTACCGCCTACTAACATTTCAGCAGTGCCTGTATGACAACGTTCTATATTGCCATTTGCAATGCAACCTGAGCTCAGGCGTGACTACCCGCTGAACTTAAGCATATCATTT	Metazoa	Nematoda	Chromadorea	Strongylida	Strongylidae	Cylicostephanus	unclassified	370	1	17	0	0	0	0	0	0	0	0	0	0	0	0	0	0	0	0	0	0	0	0	0	0	0	0	0	0	0	0	0	0	0	0	0	0	0	0	0	0
ASV446	TATAAATACTACAATGTGGCCTGTTACATTGTTTATCGAATGGCGCTTGCATTCATTTGTCCCCATTCTAGAAAAGAAGCATATTGCAACATGTATGTTAGCGATGCCTTACGAACAGAAGTGAATGCGTTGTTACTGCTGGATCGTTTAATGCCTGTTAACGTTCCAGTGGGGCCTGATGACAGCGCTTCGTTATCTGATTTGGCTATGGCCAACTACACAGAATGACATATATTCGTTGTCACTGTTGACTTGTTTACCGCCTACTAACATTTCAGCAGTGCCTGTATGACAACGTTCTATATTGTCATTTGCAATGCAACCTGAGCTCAGGCGTGACTACCCGCTGAACTTAAGCATATCATTT	Metazoa	Nematoda	Chromadorea	Strongylida	Strongylidae	unclassified	unclassified	367	1	17	0	0	0	0	0	0	0	0	0	0	0	0	0	0	0	0	0	0	0	0	0	0	0	0	0	0	0	0	0	0	0	0	0	0	0	0	0	0
ASV447	TATAAATACTACAATGTGGCCTGTTACATTGTTTGTCGAATGGCGCTTCCATTTACTTGGGATCCCCATTCTAGAAAAGAAGCATATTGCAACATGTATGTTGGCTATGCCTTAAGAACAGAAATGACTGCGTTGTTACTGCTGGATCGTTTGATGCCTGTTAACGTTCCAGTGGGGCCTGGTGACAGCGCTTCGTTATCTGATTTGGCTATGGCTAACTACACAGAATGACATATATTCGTTGTTACTGTTGACTTGTTTACCGCCTATTAACATTTCAACAGTGCCTGTATTACAACGTTCTATATTGTCATTTGCAATGCAACCTGAGCTCAGGCGTGACTACCCGCTGAACTTAAGCATATCATTT	Metazoa	Nematoda	Chromadorea	Strongylida	Strongylidae	Cyathostomum	Cyathostomum sp. B KJT-2021	370	1	17	0	0	0	0	0	0	0	0	0	0	0	0	0	0	0	0	0	0	0	0	0	0	0	0	0	0	0	0	0	0	0	0	0	0	0	0	0	0
ASV448	TATAAATACTACAATGTGGCCTGTTACATTGTTTGTCGAATGACGCTTGCATTCATTTGCAATCCCCATTCTAGCAAAGAAGCATATTGCAACATGTACGTTAGCTATGCCTCAATAACAGAAGTGAATGCGCTGTTACTGCTGGATCGTTTAATGCCTGTTAACATTCCAGTGGGGCCTGATGACAGCGCTTCGTTATCTGATTTGGCTATGGCCAACTACACAGAATGACATATATTCGTTGTCACTGTTGACTTGTTTACCGCCTACTAACATTTCAGCAGTGCCTGTATGACAACGTTATATATTGTCATTTGCAATGCAACCTGAGCTCAGGCGTGACTACCCGCTGAACTTAAGCATATCATTT	Metazoa	Nematoda	Chromadorea	Strongylida	Strongylidae	Coronocyclus	Coronocyclus labratus	370	1	17	0	0	0	0	0	0	0	0	0	0	0	0	0	0	0	0	0	0	0	0	0	0	0	0	0	0	0	0	0	0	0	0	0	0	0	0	0	0
ASV449	GTTTATAAATACTACAATGTGGCCTGTTACATTGTTTGTCGAATGGCGCTTGCATTCATTTGCAATCCCCATTCTAGAAAAGAAGCATATTGCAACATGTAAGTTGGCGATGCCTTACGAACAGAAGTGAATGCGCTGTTACTGCTGGATCGTTTAATGCCTGTTAACATTCCAGTGGGGCCTGATGACAGCTCAGGCGTGACTACCCGCTGAACTTAAGCATATCATTTAGC	Metazoa	Nematoda	Chromadorea	Strongylida	Strongylidae	unclassified	unclassified	233	1	17	0	0	0	0	0	0	0	0	0	0	0	0	0	0	0	0	0	0	0	0	0	0	0	0	0	0	0	0	0	0	0	0	0	0	0	0	0	0
ASV450	TATAAATACTACAATGTGGCCTGTTACATTGTTTGTCGAATGGCGCTTGCATTCATTTGCAATCCCCATTCTAGAAAAGAAGCATATTGCAACATGTATGTTGGCTATGTTAGAAAAAGAAGTGAATGCGTTGTTACTGCTGGATCGTTTACCGCCTGTTAACGTTCTAGTGGAGCCTGATGACAGCGAGTTCTATCGTTATCTGCTATGTATAGCTGTATAGCACACTACACAGAATGGCATATATTCGTTGTCACTGCTAATTTGTTTACCGCCTCATAACAATCTAGCAGTGCATGTATGACAACGTTCTATAATGTCATTTGCAATGCAACCTGAACTCAGGCGTGACTACCCGCTGAACTTAAGCATATCATTT	Metazoa	Nematoda	Chromadorea	Strongylida	Strongylidae	Cylicostephanus	Cylicostephanus longibursatus	379	1	16	0	0	0	0	0	0	0	0	16	0	0	0	0	0	0	0	0	0	0	0	0	0	0	0	0	0	0	0	0	0	0	0	0	0	0	0	0	0
ASV451	TATATATACTACAATGTGGCCTGTAACATTGTTTGTCGAATGGCGCTTGCATTCATTTGCAATCCCCGTTCTAGTTAAGAAATATTGCAACATGTATATTGCTTAGTCACAATTCAGATTAACGTGAATAGTCACTACTAGATCGTTTACCGCCATTTAACGTTTAGTAGAGCCTGTATGAAGAATCAAATCTAATGACATTTGCAATGCAACCTGAACTCAGGCGTGACTACCCGCTGAACTTAAGCATATCATTT	Metazoa	Nematoda	Chromadorea	Strongylida	Strongylidae	Triodontophorus	Triodontophorus nipponicus	257	1	16	0	0	0	0	0	0	0	0	0	0	0	0	0	0	0	0	0	0	0	0	0	0	0	0	0	0	0	0	0	0	0	0	0	0	0	0	0	0
ASV452	TTTTTTTTTTTAATGATCCGGCGACCACCGAGATCTACACTGACGACATGGTTCTACAACGTCTGGTTCAGGGTTGTTTATAAATACTACAATGTGGCCTGTTACATTGTTTGTCGAATGGCGCTTTCATTTATTTGAAGTCCCCATTCTAGAAAAGAAGCATATTGCAACATGTACGTTGGCTATGCCTTAAGAACAGAGGTGAACGCGTTGTTACTGCTGGATCGTTTAGCGGAGGAAAAGAAACTAAAGACCAAGTCTCTGCTACCGTACGCGACTTGTATCTCGTATGCCGTCTTCTGCTTGAA	Metazoa	Nematoda	Chromadorea	Strongylida	Strongylidae	Cyathostomum	Cyathostomum tetracanthum	308	1	15	0	0	0	0	0	0	0	0	0	0	0	0	0	0	0	0	0	0	0	0	0	0	0	0	0	0	0	0	0	15	0	0	0	0	0	0	0	0
ASV453	TATAAATACTACAATGTGGCCTGTTACATTGTCTGTCGAATGGCGCTTGCATTCATTTGCAATCCCCATTCTAGAAAAGAAGCATATTGCAACATGTATGTTGACTATGCCTTAACAGAAGTGAATGCGTTGTTACTGCTGGTTCGTTTACCGCCTACTAACATTTCAGCAGTGCCTGTATGACAACGTTCTATATTGTCATTTGCAATGCAACCTGAGCTCAGGCGTGACTACCCGCTGAACTTAAGCATATCACTT	Metazoa	Nematoda	Chromadorea	Strongylida	Strongylidae	Cylicostephanus	Cylicostephanus minutus	258	1	15	0	0	0	0	0	0	0	0	0	0	0	0	0	0	0	0	0	0	0	0	0	0	0	0	0	0	0	0	0	0	0	0	0	0	0	0	0	0
ASV454	TATAAATACTACAATGTGGCCTGTTACATTGTTTGTCGAATGGCGCTTGCATTCATTTGCAATCCCCATTCTAGAAAAGAAGCATATTGCAACATGTATGTTGGCTATGTTAGAAAAAGAAGTGAACGCGTTGTAACTGCTGGATCGTTTAATGCCTGTTAACGTTCCAGCAGGGCCTGATGACAGCGCTTCGTTATCTGATTTGGCTATAGCTAATTACACAGAATGACATATATTCGTTGTCAGTGTTGACTTGTTTACCGCCTACTAACATTTCAGCAGTGCCTGTATGACAACGTTCTATAATGGCATTTGCAATGCAACCTGAGCTCAGGCGTGACTACCCGCTGAACTTAAGCATATCATTT	Metazoa	Nematoda	Chromadorea	Strongylida	Strongylidae	Cylicostephanus	Cylicostephanus longibursatus	368	1	15	0	0	0	0	0	0	0	0	0	0	0	0	0	0	0	0	0	0	0	0	0	0	0	0	0	0	0	0	0	0	0	0	0	0	0	0	0	0
ASV455	TATAAATACTACAATGTGGCCTGTTACATTGTTTGTCGAATGGCGCTTTCATTTATTTGAAATCCCCATTCTAGAAAAGAAGCATATTGCAACATGTACGTTGGCCATGCCTTAGGAACAGAGGTGAACGCGTTGTTACTGCTGGATCGTTTAATGCCTGTTAACGTTCCAGCGGGGCCTGATGACAGCGCTGCGTTATCTGATTTGGCTATGGCTAACTACACGGAATGACATATATTCGTTGTCACTGTTGACTTGTTTACCGCCTACTAACATTTCAGCAGTGCCTGTATGACAGCGTTCTATATTGTCATTTGCAATGCAACCTGAGCTCAGGCGTGACTACCCGCTGAACTTAAGCATATCATTT	Metazoa	Nematoda	Chromadorea	Strongylida	Strongylidae	Cylicostephanus	Cylicostephanus longibursatus	370	1	15	0	0	0	0	0	0	0	0	0	0	0	0	0	0	0	0	0	0	0	0	0	0	0	0	0	0	0	0	0	0	0	0	0	0	0	0	0	0
ASV458	TATATACACTACAATTTGGGCTGTAACATTGTTTGTCGAATGGCGCTTGTATTCATTTGCAATCCCTGTTCTAGTTAAGAAATATTGGAATATGTATGTTGCTTGGTCACGACTCAGATTAACGTGAATAGTCACTACTAGATCGTTCACCGCCTTTTAACTTCTAGTAGGGCGTGTACTACGCTATTGTTCGTTATCTGTAATGTGGCTGTGGCATACTACACAGAATGACGTATAATCGTTGTACTGCTAATATGTTTACCGCTTATTAACATTTTAGCAGGGCCTGTTGACAGCGGTCTATAATGTCATTTGCAATGCGACCTGAGCTCAGGCGTGACTACCCGCTGAAC	Metazoa	Nematoda	Chromadorea	Strongylida	Strongylidae	Triodontophorus	Triodontophorus nipponicus	353	1	14	0	0	0	0	0	0	0	0	0	0	0	0	0	0	0	0	0	0	0	14	0	0	0	0	0	0	0	0	0	0	0	0	0	0	0	0	0	0
ASV459	TTTTTTTTTTTAATGATACGGCGACCACCGAGATCTACACTGACGACATGGTTCTACAACGTCTGGTTCAGGGTTGTTTATAAATACTACAATGTGGCCTGTTACATTGTTTGTCGAATGGCGCTTTCATTTATTTGAAATCCCCATTCTAGAAAAGAAGCATATTGCAACATGTACGTTGGCCATGCCTTAGGAACAGAGGTGAACGCGTTGTTACTGCTGGATCGTTTAGCGGAGGAAAAGAAACTAAAGACCAAGTCTCTGCTACCGTAATGAGGTCGTATCTCGTATGCCGTCTTCTGCTTGAA	Metazoa	Nematoda	Chromadorea	Strongylida	Strongylidae	Cyathostomum	Cyathostomum tetracanthum	308	1	14	0	0	0	0	0	0	0	0	0	0	0	0	0	0	0	0	0	0	0	0	0	0	0	0	0	0	0	0	0	0	0	0	0	0	0	0	0	0
ASV460	TATATATACTACAATGTGGCCTGTAACATTGTTTGTCGAATGGCGCTTGCATTCATTTGCAATCCCCGTTCTAGTTAGGAAATATTGCAACATGTATATTGCTTAGTCACAATTCAGATTAACGTGAATAGTCACTACTAGATCGTTTACCGCCATTTAACGTCTAGTAGGGCCTGTATGAAGAATCAAATCTAATGACATTTGCAATGCAACCTGAACTCAGGCGTGACTACCCGCTGAACTTAAGCATATCATTT	Metazoa	Nematoda	Chromadorea	Strongylida	Strongylidae	Triodontophorus	Triodontophorus nipponicus	257	1	14	0	0	0	0	0	0	0	0	0	0	0	0	0	0	0	0	0	0	0	0	0	0	0	0	0	0	0	0	0	0	0	0	0	0	0	0	0	0
ASV461	TATAAATACTACAATGTGGCCTGTTACATTGTTTGTCGAATGGCGCTTTCATCTATTTGGAATCCCCATTCTAGAAAAGAAGCATATTGCAACATGTACGTTGGCCATGCCTTAGGAACAGAGGCGAACGCGTTGTTACTGCTGGATCGTTTAATGCCTGTTAACATTCCAGCGGGGCCTGATGACAGCGCTTCGTTATCTGATTTGGCTATGGCTAACTACACAGAATGACATATATTCGTTGTCACTGTTGATTTGTTTACCGCCTATTAACATTTCAAGAGTGCCTGTATGACAACGTTCTATATCGTCATTTGCAATGCAACCTGAGCTCAGGCGTGACTACCCGCTGAACTTAAGCATATCATTT	Metazoa	Nematoda	Chromadorea	Strongylida	Strongylidae	Cyathostomum	Cyathostomum montgomeryi	370	1	14	0	0	0	0	0	0	0	0	0	0	0	0	0	0	0	0	0	0	0	0	0	0	0	0	0	0	0	0	0	0	0	0	0	0	0	0	0	0
ASV462	TATAAATACTACAATGTGGCCTGTTACATTGTTTGTCGAATGGCGCTTGCATTCATTTGCAATCCCCATTCTAGAAAAGAAGCTCATTGCAACATGTATGTTGGCTATGCCCTAACAGAAGTGGATGCGTTGTTACTGCTGGTTCGTTTAATGCCTGTTAACGTTCCAGTAGGGCCTGATGACAGCGCTTCGTTATCTGATTTGGCTATAGCTAATTACACAGAATGACATATATTCGTTGTCACTGTTGACTTGTTTACCGCCTACTAACATTTCAGCAGTGCCTGTATGACAACGATCTATATTGTCATTTGCAATGCAACCTGAGCTCAGGCGTGACTACCCGCTGAACTTAAGCATATCACTT	Metazoa	Nematoda	Chromadorea	Strongylida	Strongylidae	Cylicostephanus	Cylicostephanus longibursatus	367	0	0	0	0	0	0	0	0	0	0	0	0	0	0	0	0	0	0	0	0	0	0	0	0	0	0	0	0	0	0	0	0	0	0	0	0	0	0	0	0
ASV464	TTTTTTTTTTTAATGATACGGCGACCACCGAGATCTACACTGACGACATGGTTCTACAACGTCTGGTTCAGGGTTGTTTATAAATACTACAATGTGGCCTGTTACATTGTTTGTCGAATGGCGCTTGCATTCATTTGCAATCCCCATTCTAGAAAAGAAGCATATTGCAACATGTAAGTTGGCGATGCCTTACGAACAGAAGTGAATGCGCTGTTACTGCTGGATCGTTTAATGGAGGAAAAGAAACTAAAGACCAAGTCTCTGCTACCGTAACCATGAGTCATCTCGTATGCCGTCTTCTGCTTGAA	Metazoa	Nematoda	Chromadorea	Strongylida	Strongylidae	Cylicostephanus	Cylicostephanus longibursatus	308	1	13	0	0	0	0	0	0	0	0	0	0	0	0	0	0	0	13	0	0	0	0	0	0	0	0	0	0	0	0	0	0	0	0	0	0	0	0	0	0
ASV466	TATAAATATTACAATGTGGCCTGTTACAATGTTTGTCGAACGGCGCCTGCATTCATTTGCAGTCCCTATTCTAAAAAAGAAGCATATTGCAACATGTATGTTGGCGATGCCTTACGAACAGAAATGAATGCGTTGTTACTGCTGGATCGTTTAATGCCTGTTAACGTTCCACTGGGGCCTGATGACAGCGCTTCGTTATTTGATTTAGCTATGGCCAACTACACAGAATGACATATATTCGTTGTCACTGTTGACTTGTTTACCGCCTACTAACATTTCAGCAGTGCCTGTATGACAACGTTCTATATTGTCATTTGCAATGCAACCTGAGCTCAGGCGTGACTACCCGCTGAACTTAAGCATATCATTT	Metazoa	Nematoda	Chromadorea	Strongylida	Strongylidae	Cylicostephanus	unclassified	370	1	13	0	0	0	0	0	0	0	0	0	0	0	0	0	0	0	0	0	0	0	0	0	0	0	0	0	0	0	0	0	0	0	0	0	0	0	0	0	0
ASV467	TATAAATACTACAATGTGGCCTGTTACATTGTTTGTCGAATGGCGCTTGCATTCATTTGCAATCCCCATTCTAGAAAAGAAGCATATTGCAACATGTATGTTGGCTATGCCCTAACAGAAGTGGATGCGTTGTTACTGCTGGTTCGTTTACCGCCTACTAACATTTCAGCAGTGCCTGTATGACAACGATCTATATTGTCATTTGCAATGCAACCTGAGCTCAGGCGTGACTACCCGCTGAACTTAAGCATATCACTT	Metazoa	Nematoda	Chromadorea	Strongylida	Strongylidae	Cylicostephanus	Cylicostephanus minutus	258	1	13	0	0	0	0	0	0	0	0	0	0	0	0	0	0	0	0	0	0	0	0	0	0	0	0	0	0	0	0	0	0	0	0	0	0	0	0	0	0
ASV468	TTTTTTTTTTTTTAATGATACGGCGACCACCGAGATCTACACTGACGACATGGTTCTACAACGTCTGGTTCAGGGTTGTTTATAAATACTACAATGTGGCCTGTTACATTGTTTGTCGAATGGCGCTTTCATTTATTTGAAGTCCCCATTCTAGAAAAGAAGCATATTGCAACATGTACGTTGGCTATGCCTTAAGAACAGGTGAACGCGTTGTTACTGCTGGATCGTTTAGCGGAGGAAAAGAAACTAAAGACCAAGTCTCTGCTACCGTAGTAATGGAGTATCTCGTATGCCGTCTTCTGCTTGAAAA	Metazoa	Nematoda	Chromadorea	Strongylida	Strongylidae	Cyathostomum	Cyathostomum tetracanthum	310	1	13	0	0	0	0	0	0	0	0	0	0	0	0	0	0	0	0	0	0	0	0	0	0	0	0	0	0	0	0	0	0	0	0	0	0	0	0	0	0
ASV469	TATATATACTACAATGTGGCCTGTAACATTGTTTGTCGAATGGCGCTTGCATTCATTTGCAATCCCCGTTCTAGTTAAGAAATATTGCAACATGTATATTGCTTAGTCACAATTCAGATTAACGTGAATAGTCACTACTAGATCGTTTACCGCCATTTAACGTCTAGTAGGGCCTGTATGACGAATCAAATCTAATGACATTTGCAATGCAACCTGAACTCAGGCGTGACTACCCGCTGAACTTAAGCATATCATTT	Metazoa	Nematoda	Chromadorea	Strongylida	Strongylidae	Triodontophorus	Triodontophorus nipponicus	257	1	13	0	0	0	0	0	0	0	0	0	0	0	0	0	0	0	0	0	0	0	0	0	0	0	0	0	0	0	0	0	0	0	0	0	0	0	0	0	0
ASV470	TATAAATACTACAATGTGGCCTGTTACATTGTTTGTCGAATGGCGCTTTCATTTATTTGAAATCCCCATTCTAGAAAAGAAGCATATTGCAACATGTACGTTGGCCATGCCTTAGGAACAGAGGTGAACGCGTTGTTACTGCTGGATCGTTTAATGCCTGTTAACATTTTAGCAGGGCCTGTTGACAGCGGTCTATAATGTCATTTGCAATGCAACCTGAGCTCAGGCGTGACTACCCGCTGAACTTAAGCATATCATTT	Metazoa	Nematoda	Chromadorea	Strongylida	Strongylidae	Cyathostomum	Cyathostomum tetracanthum	260	1	13	0	0	0	0	0	0	0	0	0	0	0	0	0	0	0	0	0	0	0	0	0	0	0	0	0	0	0	0	0	0	0	0	0	0	0	0	0	0
ASV471	TATATATACTACAATGTGGCCTGTAACATTGTTTGTCGAGTGGCGCTTGCATTCATTTGCAATCCCCGTTCTAGTTAGGAGATATTGCAACATGTATATTGCTTAGTCACGATTCAGATTAACGTGAATAGTCACTACTAGATCATTTACCGCCATTTAACGTCTAGTAGGGCCTGTATGACTACGCTACCGATCGTTATCTGTAATGTGGCTGTGGCATAGTAAACAGAATGACTATAATCGTTGTTACTGCTAATACGTTTACCGCTTAATAACATTTTAGCAGGGCCTGTTGACAGTATAATGTCATTTGCAATGCAACCTGAGCTCAGGCGTGACTACTCGCTGTACTTAAGCATATCATTT	Metazoa	Nematoda	Chromadorea	Strongylida	Strongylidae	Triodontophorus	Triodontophorus nipponicus	366	1	13	0	0	0	0	0	0	0	0	0	0	0	0	0	0	0	0	0	0	0	0	0	0	0	0	0	0	0	0	0	0	0	0	0	0	0	0	0	0
ASV475	TATGTATACTACAATGTGGCCTGTAACATTGTTTGTCGAATGGCGCTTGCATTCATTTGCAATCCCCGTTCTAGTTAAGAAATATTGCAACATGTATATTGCTTAGTCACAATTCAGATTAACGTCAATAGTCACTACTAGATCGTTTACCGCCATTTAACGTCTAGTAGGGCCTGTATGACTACGCTACCGATCGTTATCTGTAATGTGGCTGTGGCATACTACACAGAATGACGTATAATCGCTGTAACTGCTAATATGTTTACCGCTTATTAACATTTTAGCAGGGCCTGTTGACAGCGGTCTGTAATGTCATTTGCAATGCAACCTGAGCTCAGGCGTGACTACCCGCTGAACTTAAGCATATCATTT	Metazoa	Nematoda	Chromadorea	Strongylida	Strongylidae	Triodontophorus	Triodontophorus nipponicus	372	1	12	0	0	0	0	0	0	0	0	0	0	0	0	0	0	0	0	0	0	0	0	0	0	0	0	12	0	0	0	0	0	0	0	0	0	0	0	0	0
ASV476	GGCGACCACCGAGATCTACACTGACGACATGGTTCTACAAGATATTGGAACTTTATATTTTATTTTTGGTTTATGGTCAGGTATAGTGGGAACCGGTTTGTCGTTAATTATTCGTTTAGAGTTGGCTAAACCAGGATTATTGTTGGGTAATGGTCAATTATACAATTCTGTTATTACGGCCCATGCGATTTTAATAATTTTTTTTATGGTTATACCTAGGATAATTGGAGGATTTGGAAATTGATTAGTAAGACCAAGTCTCTGCTACCGTAACTGTGTAGATCTCGTA	Metazoa	Nematoda	Chromadorea	Strongylida	Strongylidae	Coronocyclus	Coronocyclus labratus	289	1	12	0	0	0	0	0	0	0	0	0	0	0	0	0	0	0	0	0	0	0	0	0	0	0	0	0	0	0	0	0	0	0	0	0	0	0	0	0	0
ASV477	TTTTTTTTTTTAATGATACGGCGACCACCGAGATCTACACTGACGACATGGTTCTACAACGTCTGGTTCAGGGTTGTTTATAAATACTACAATGTGGCCTGTTACATTGTTTGTCGAATGGCGCTTGCATTCATTTGCAATCCCCATTCTAGAAAAGAAGCATATTGCAACATGTAAGTTGGCGATGCCTTACGAACAGAAGTGAATGCGCTGTTACTGCTGGATCGTTTAGCGGAGGAAAAGAAACTAAAGACCAAGTCTCTGCTACCGTACAGGTCACATATCTCGTATGCCGTCTTCTGCTTGAA	Metazoa	Nematoda	Chromadorea	Strongylida	Strongylidae	Cylicostephanus	Cylicostephanus longibursatus	308	1	12	0	0	0	0	0	0	0	0	0	0	0	0	0	0	0	0	0	0	0	0	0	0	0	0	0	0	0	0	0	0	0	0	0	0	0	0	0	0
ASV479	TATAAATACTACAATGTGGCCTGTTACATTGTTTGTCGAATGGCGCTTGCATTTATTTGCAATCCCCATTCTAGAAAAGAAGCATATTGCAACATGTATGTTGGCTATGCCCTAGAAACAGAAGTGAATGCGTTGTTACTGCTGGATCGTTGAATGCCTGACAACGTTCCAGCAGGGCCTGATGACAACGTTCTATATTGTCATTTGCAATGCAACCTGAGCTCAGGCGTGACTACCCGCTGAACTTAAGCATATCATTT	Metazoa	Nematoda	Chromadorea	Strongylida	Strongylidae	Cylicostephanus	Cylicostephanus minutus	260	1	11	0	0	0	0	11	0	0	0	0	0	0	0	0	0	0	0	0	0	0	0	0	0	0	0	0	0	0	0	0	0	0	0	0	0	0	0	0	0
ASV481	TATATGTGTACTACAATGTAGCCTGTTAAACATTGTTGAATGGTGTATACATCTAGAATTGTATCCCCCATTCTAGAAAAGAATCAATTGCAACATGTATATTATTTTTGATATACACAGTATGTCATGGATTTATTCTCACTACTTAATTGTTTACCGACTTATTAACAATTTATAACAAATCTCTAACAATTTAGTAGAGCCTGTATGAAGAATCAAATCTAATGACATTTGCAATGCAACCTGAACTCAGGCGTGACTACCCGCTGAACTTAAGCATATCATTT	Metazoa	Nematoda	Chromadorea	Strongylida	Strongylidae	Strongylus	Strongylus vulgaris	287	1	11	0	0	0	0	0	0	0	0	0	0	0	0	0	0	0	0	0	0	0	0	0	0	0	0	0	0	0	0	0	0	0	0	0	0	0	0	0	0
ASV482	TTTTTTTTTTTAATGATACGGCGACCACCGAGATCTACACTGACGACATGGTTCTACAACGTCTGGTTCAGGGTTGTTTATAAATACTACAATGTGGCCTGTTACATTGTTTGTCGAATGGCGCTTGCATTCATTTGCAATCCCCATTCTAGAAAAGAAGCATATTGCAACATGTAAGTTGGCGATGCCTTACGAACAGAAGTGAATGCGCTGTTACTGCTGGATCGTTTAGCGGAGGAAAAGAAACTAAAGACCAAGTCTCTGCTACCGTAGATAAGAAGGATCTCGTATGCCGTCTTCTGCTTGAA	Metazoa	Nematoda	Chromadorea	Strongylida	Strongylidae	Cylicostephanus	Cylicostephanus longibursatus	308	1	11	0	0	0	0	0	0	0	0	0	0	0	0	0	0	0	0	0	0	0	0	0	0	0	0	0	0	0	0	0	0	0	0	0	0	0	0	0	0
ASV483	TACAAATACTACAATGTGGCCTGTTCCTTGTTTCTCGAATGGCGCTTGCAGAAGCATATTGCAACATGTACGTTAGCTATGCCTTAATAACAGAAGTGAATGCGTTGTTACTGCTGGATCGTTCAATGCCTGTTAATGTTCCAGCGGGGCCTGATGACAGCGCTTCGTTATCTGATTTGGCTATGTCTAACTACACAGAATGACATATATTCGTTGTCACTGTTGACTTGTTTACCGCCCACTAACATTTCAGCAGTGCCTGTATGACAACGTCCTATGTTGTCATTTGCAATGCAACCTGAGCTCAGGCGTGACTACCCGCTGAACTTAAGCATATCATTT	Metazoa	Nematoda	Chromadorea	Strongylida	Strongylidae	Coronocyclus	Coronocyclus labratus	342	1	10	0	0	0	0	0	10	0	0	0	0	0	0	0	0	0	0	0	0	0	0	0	0	0	0	0	0	0	0	0	0	0	0	0	0	0	0	0	0
ASV486	TATATATACTACAATGTGGCCTGTAACATTGTTTGTCGAATGGCGCTTACATTCATTTGCAATCCCCGTTTTAGATAAGACAGATTAACGTGAATAGTCACTACTAGATCGTTTACCGCCATTTAATGTTTAGTAGGGCCTGTATGACTGCGCTGTCGATCGTTATCTGTACTGAGGCTGTGGCATACTACACAGAATGACGTATAATCGTTGGAACTGCCAATATGTTTACCGCTTATTAACATTTAGCAGGGCCTATTGACAGCGGTCTATAATGTCATTTGCAATGCAACTTGAGCTCAGGCGTCTACCCGCTGAAGTTAAGCATATGGTTT	Metazoa	Nematoda	Chromadorea	Strongylida	Strongylidae	Triodontophorus	Triodontophorus nipponicus	335	1	10	0	0	0	0	0	0	0	0	0	0	0	0	0	0	0	0	0	0	0	0	0	0	10	0	0	0	0	0	0	0	0	0	0	0	0	0	0	0
ASV487	TATAAATACTACAATGTGGCCTGTTACATTGTCTGTCGAATGGCGCTTGCATTCATTTGCAATCCCCATTCTAGAAAAGAAGCATATTGCAACATGTATGTTGGCGATGCCTTACGAACAGAAGTGAATGCGTTGTTACTGCTGGATCGTTTAATGCCTGTTAACGTTCCAGTGGGGCCTGATGACAGCGCTTCGTTATCTGATTTGGCTATGGCCAACTACACAGAATGACATATATTCGTTGTCACTGTTGACTTGTTTACCGCCTATTAACATTTCAGCAGTGCCTGTATGACAACGTTCTATATTGTCATTTGCAATGCAACCTGAGCTCAGGCGTGACTACCCGCTGAACTTAAGCATATCATTT	Metazoa	Nematoda	Chromadorea	Strongylida	Strongylidae	Cylicostephanus	unclassified	370	1	10	0	0	0	0	0	0	0	0	0	0	0	0	0	0	0	0	0	0	0	0	0	0	0	0	0	0	0	0	0	0	0	0	0	0	0	0	0	0
ASV488	TATATATACTACAATGTGGCCTACTAGATCGTTTACCGCCATTTAACGTCTAGTAGGGCCTGTATGACTACGCTACCGATCGTTATCTGTAATGTGGCTGTGGCATACTACACAGAATGACGTATAATCGCTGTAACTGCTAATATGTTTACCGCTTATTAACATTTTAGCAGGGCCTGTTGACAGCGGTCTATAATGTCATTTGCAATGCAACCTGAGCTCAGGCGTGACTACCCGCTGAACTTAAGCATATCATTT	Metazoa	Nematoda	Chromadorea	Strongylida	Strongylidae	Triodontophorus	Triodontophorus nipponicus	258	1	10	0	0	0	0	0	0	0	0	0	0	0	0	0	0	0	0	0	0	0	0	0	0	0	0	0	0	0	0	0	0	0	0	0	0	0	0	0	0
ASV489	TATAAATACTACAATGTGGCCTGTTACATTGTTTGTCGAATGGCGCTTGCATTCATTTGCAATCCCCATTCTAGAAAAGAAGCTCATTGCAACATGTATGTTGGCTATGCCCTAACAGAAGTGGATGCGTTGTTACTGCTGGTTCGTTTAATGCCTGTTAACGTTCCAGTAGGGCCTGATGACAGCGCTTCGTTATCTGATTTGGCTATAGCTAATTACACAGAATGACATATATTCGTTGTCACTGTTGACTTGTTTACCGCCTACTAACATTTCAGCAGTGCCTGTATGACAACGTTCTATATTGTCATTTGCAATGCAACCTGAGCTCAGGCGTGACTACCCGCTGAACTTAAGCATATCACTT	Metazoa	Nematoda	Chromadorea	Strongylida	Strongylidae	Cylicostephanus	Cylicostephanus longibursatus	367	0	0	0	0	0	0	0	0	0	0	0	0	0	0	0	0	0	0	0	0	0	0	0	0	0	0	0	0	0	0	0	0	0	0	0	0	0	0	0	0
ASV491	TTTTTTTTTTTAATGATACGGCGACCACCGAGATCTACACTGACGACATGGTTCTACAACGTCTGGTTCAGGGTTGTTTATAAATACTACAATGTGGCCTGTTACATTGTTTGTCGAATGGCGCTTGCATTCATTTGCAGTCCCCATTCTAGAAAAGAAGCATATTGCAACATGTATGTTGGCGATGCCTTACAAACAGAAGTGAATGTGCTGTTACTGCTGGATCGTTTAGCGGAGGAAAAGAAACTAAAGACCAAGTCTCTGCTACCGTATCCTGACAGAATCTCGTATGCCGTCTTCTGCTTGAA	Metazoa	Nematoda	Chromadorea	Strongylida	Strongylidae	unclassified	unclassified	308	1	9	0	0	0	0	0	0	0	0	0	0	0	0	0	9	0	0	0	0	0	0	0	0	0	0	0	0	0	0	0	0	0	0	0	0	0	0	0	0
ASV493	TATAAATACTACAATGTGGCCTGTTACATTGTTTCTCGAATAGCGCTTGCAGAAGCATATTGCAACATTTACGTTAGCTATCCCTTAATAACAGAAGTGAATGCGTTGTTACTGCTGGATCCTGTTAACGTGCCATCCTGTTAACGTTCCAGCGGGGCCTGATGACAGCGCTGCGTTATCTGATTTGGCTATGGCTAACTACACGGAATGACATATATTCGTTGTCACTGTTGACTTGTTTACCGCCTACTAACATTTCAGCAGTGCCTGTATGACAGCGTTCTATATTGTCATTTGCAATGCAACCTGAGCTCAGGCGTGACTACCCGCTGAACTTAAGCATATCATTT	Metazoa	Nematoda	Chromadorea	Strongylida	Strongylidae	Coronocyclus	Coronocyclus labratus	350	1	9	0	0	0	0	0	0	0	0	0	0	0	0	0	0	0	0	0	0	0	0	0	0	0	0	0	0	0	0	0	0	0	0	0	0	0	0	0	0
ASV494	GAGATCTACACTGACGACATGGTTCTACAACGTCTGGTTCAGGGTTGTTTATAAATACTACAATGTGGCCTGTTGCATACTACACAGAATGACGTATAATCGCTGTAACTGCTAATATGTTTACCGCTTATTAACATTTTAGCAGGGCCTGTTGACAGCGGTCTATAATGTCATTTGCAATGCAACCTGAGCTCAGGCGTGACTACCCGCTGAACTTAAGCATATCATTTAGCGGAGGAAAAGAAACTAAAGACCAAGTCTCTGCTACCGTAACAACTG	Metazoa	Nematoda	Chromadorea	Strongylida	Strongylidae	Cylicostephanus	Cylicostephanus minutus	279	1	9	0	0	0	0	0	0	0	0	0	0	0	0	0	0	0	0	0	0	0	0	0	0	0	0	0	0	0	0	0	0	0	0	0	0	0	0	0	0
ASV495	TTTTTTTTTTTTTAATGATACGGCGACCACCGAGATCTACACTGACGACATGGTTCTACAACGTCTGGTTCAGGGTTGTTTATAAATACTACAATGTGGCCTGTTACATTGTTTGTCGAATGGCGCTTGCATTCATTTGCAATCCCCATTCTAGAAAAGAAGCATATTGCAACATGTATGTTGGCTATGTTAGAAAAAGAAGTGAATGCGTTGTTACTGCTGGATCGTTTAGCGGAGGAAAAGAAACTAAAGACCAAGTCTCTGCTACCGTACTAATCGTGTATCTCGTATGCCGTCTTCTGCTTGAAAA	Metazoa	Nematoda	Chromadorea	Strongylida	Strongylidae	Cylicostephanus	Cylicostephanus longibursatus	310	1	9	0	0	0	0	0	0	0	0	0	0	0	0	0	0	0	0	0	0	0	0	0	0	0	0	0	0	0	0	0	0	0	0	0	0	0	0	0	0
ASV496	TATATTGTTTGTTAAACATTGTTTGTCGAATGGTGTATACATATTCAAATTGTATCCCCCATTCTAGAAAAGAATCAATTGCAACATGTATATTATTTTTGATATACACAGTATGTCATGGATTTATTCTCACTACTTAATTGTTTACCGACTTATTAACAATTTAGTAGAGCCTGTATGAAGAATCAAATCTAATGACATTTGCAATGCAACCTGAACTCAGGCGTGACTACCCGCTGAACTTAAGCATATCATTT	Metazoa	Nematoda	Chromadorea	Strongylida	Strongylidae	Strongylus	Strongylus vulgaris	257	1	8	0	0	0	8	0	0	0	0	0	0	0	0	0	0	0	0	0	0	0	0	0	0	0	0	0	0	0	0	0	0	0	0	0	0	0	0	0	0
ASV497	TATAAATACTACAATGTGGCCTGTTACATTGTTTGTCGAATGGCGCTTGCATTCATTTGCAATCCCCGTTCTAGTTAAGGAATATTGCAACATGTATATTGCTTAGTCACAATTCAGATTAACGTGAATAGTCACTACTAGATCGTTTACCGCCATTTAACGTCTAGTAGGGCCTGTATGACTACGCTACCGATCGTTATCTGTAATGTGGCTGTGGCATAATACACAGAATGACGTATAATCGCTGTAACTGCTAATATGTTTACCGCTTATTAACATTTTAGCAGGGCCTGTTGACAGCGGTCTATAATGTCATTTGCAATGCAACCTGAGCTCAGGCGTGACTACCCGCTGAACTTAAGCATATCATTT	Metazoa	Nematoda	Chromadorea	Strongylida	Strongylidae	Triodontophorus	Triodontophorus nipponicus	372	1	8	0	0	0	0	0	0	0	8	0	0	0	0	0	0	0	0	0	0	0	0	0	0	0	0	0	0	0	0	0	0	0	0	0	0	0	0	0	0
ASV498	TTTTTTTTTTTAATGATACGGCGACCACCGAGATCTACACTGACGACATGGTTCTACAACGTCTGGTTCAGGGTTGTTTATAAATACTACAATGTGGCCTGTTACATTGTTTGTCGAATGGCGCTTTCATTTATTTGAAATCCCCATTCTAGAAAAGAAGCATATTGCAACATGTACGTTGGCCATGCCTTAGGAACAGAGGTGAACGCGTTGTTACTGCTGGATCGTTTAGCGGAGGAAAAGAAACTAAAGACCAAGTCTCTGCTACCGTATCACGACGAAATCTCGTATGCCGTCTTCTGCTTGAA	Metazoa	Nematoda	Chromadorea	Strongylida	Strongylidae	Cyathostomum	Cyathostomum tetracanthum	308	1	8	0	0	0	0	0	0	0	0	0	0	0	0	0	0	0	0	0	0	0	0	0	0	0	0	0	0	0	0	0	0	0	0	0	0	0	0	0	0
ASV499	TATAAATACTACAATGTGGCCTGTTACATTGTTTGTCGAATGGCGCTTGCATCCATTTCCAATCCCCATTCTAGAAAAGAAGCATATTGCAACATGTATGTTGGCGATGCCTTAAAAACAGAGAATGCGTTGTAGCTGCTGGATCGTTTGATGCCTGTTAACGTTGCAGTAGAGGCCTGATGACAGCGCTTCATTATCTGATTTGGCTATAGCTAATTACACTGAATGACATATATCGTTGTCACTGTTGACTTCTTTACCGCCTACTAACATTTCAGCAGTGCCTCTATGACAACGTTCTATATTGTCATTTGCAATGCAACCTGAGCTCAGGCGTGACTACCCGCTGAACTTAAGCATATCATTT	Metazoa	Nematoda	Chromadorea	Strongylida	Strongylidae	Cylicostephanus	Cylicostephanus longibursatus	367	1	8	0	0	0	0	0	0	0	0	0	0	0	0	0	0	0	0	0	0	0	0	0	0	0	0	0	0	0	0	0	0	0	0	0	0	0	0	0	0
ASV500	ACGGCGACCACCGAGATCTACACTGACGACATGGTTCTACAACGTCTGGTTCAGGGTTGTTTATAAATACTACAATGTGGCCTGTTACATTGTTTGTCGAATGGCGCTTTCATTTATTTGAAGTCCCCATTCTAGAAAAGAAGCATATTGCATATTAGAAGCATATTTATTCATTTGCAATGCAACCTGAGCTCAGGCGTGACTACCCGCTGAACTTAAGCATATCATTTAGCGGAGGAAAAGAAACTAAAGACCAAGTCTCTGCTACCGTAGTGAAGGTAAATCTCGTAT	Metazoa	Nematoda	Chromadorea	Strongylida	Strongylidae	Cyathostomum	Cyathostomum tetracanthum	291	1	8	0	0	0	0	0	0	0	0	0	0	0	0	0	0	0	0	0	0	0	0	0	0	0	0	0	0	0	0	0	0	0	0	0	0	0	0	0	0
ASV501	TATATGTACTACAATGTAGCCTGTTAAACATTGTTTGTCGAATGGTGTATACATTAAATTGTGTCCCCCATTCTAGAAAAGAATCTTTATTATTTTTGATATACACAGTATGTCATGGATTTATTCTCACTACTTAATTGTTTACCGACTTATTCAATTTAGTAGAGCCTGTATGAAGAATATAATCTAATGACATTTGCAATGCAACCTGAACTCAGGCGTCTTAAGCATATCATTT	Metazoa	Nematoda	Chromadorea	Strongylida	Strongylidae	Strongylus	Strongylus vulgaris	238	1	7	0	0	0	0	0	0	0	0	0	0	0	0	0	0	0	0	0	0	0	0	0	0	0	0	0	0	0	0	0	0	7	0	0	0	0	0	0	0
ASV502	TATAAATACTACAATGTGGCCTGTTACATTGTTTGTCGAATGAATCTTGCATTCATTTGCAATCCTCATTCTAGAAAAGAAGCATACTGCAACATGTATGTTGGCGATGCCTTAACAGAGAATGCGTTGTTCTGCTGGATCGTTTAATGCCTGTTAACGTTGCAGTAGGGGCATGATGACAGCGCTTCGTTATCTGATTTGGCTATAGCTAATTACACAGAATGACATATATTCGTTGTCACTGTTGACTTGTTTACCGCCTACTAACATTTCAGCAGTGCCTGTATGACAACGTTCTATATTGTCATTTGCAATGCAACCTGAGCTCAGGCGTGACTACCCGCTGAACTTAAGCATATCACTT	Metazoa	Nematoda	Chromadorea	Strongylida	Strongylidae	Cylicostephanus	Cylicostephanus longibursatus	364	1	7	0	0	0	0	0	0	0	0	0	0	0	0	0	0	0	0	0	0	0	0	0	0	0	0	0	0	0	0	0	0	0	0	0	0	0	0	0	0
ASV503	TATATGTACTACAATGTAGCCTGTTAAACATTGTTTGTCGAATGGTGTATACATTAAATTGTGTCCCCCATTCTAGAAAAGAATATATTGCAACAAGTATATTATTTTAATATACACAGTATGACATGGATTTATTCTCACTACTTAATTGTTTATCGACTTATTAACAATTTAGTAGAGCCTGTATGAAGAATAATATCTAATGACATTTGCAATGTAACGTGAACTCAGGCGTGACTACCCGCTGAACTTAAGCATATCATTT	Metazoa	Nematoda	Chromadorea	Strongylida	Strongylidae	Strongylus	Strongylus vulgaris	265	1	7	0	0	0	0	0	0	0	0	0	0	0	0	0	0	0	0	0	0	0	0	0	0	0	0	0	0	0	0	0	0	0	0	0	0	0	0	0	0
ASV504	GTTTTTTTTTTTTAATGATACGGCGACCACCGAGATCTACACTGACGACATGGTTCTACAACGTCTGGTTCAGGGTTGTTTATAAATACTACAATGTGGCCTGTTACATTGTTTGTCGAATGGCGCTTGCATTCATTTGCAATCCCCATTCTAGAAAAGAAGCATATTGCAACATGTATGTTGGCTATGTTAGAAAAAGAAGTGAATGCGTTGTTACTGCTGGATCGTTTAGCGGAGGAAAAGAAACTAAAGACCAAGTCTCTGCTACCGTAGGAAGTAAGGATCTCGTATGCCGTCTTCTGCTTGAAAA	Metazoa	Nematoda	Chromadorea	Strongylida	Strongylidae	Cylicostephanus	Cylicostephanus longibursatus	310	1	7	0	0	0	0	0	0	0	0	0	0	0	0	0	0	0	0	0	0	0	0	0	0	0	0	0	0	0	0	0	0	0	0	0	0	0	0	0	0
ASV505	TATAAATACTACAATGTGGCCTGTTACATTGTTTGTCGAATGGCGCTTGCATTTATTTGCAATCCCCATTCTAGAAAAGAAGCATATTGCAACATGTATGTTGGCTATGTTACTGCTGGATCGTTGAATGCCTGACAACGTTCCAGCAGGGCCTGATGACAGCGCTTCGCTATCTGATTTGGCTATAGCTAATTACACAGAATGACATATATTCGTTGTCACTGTTGACTTGTTTACTGCCTACTAACATTTCAGCAGTGCCTGTATGACAACGTTCTATATTGTCATTTGCAATGCAACCTGAGCTCAGGCGTGACTACCCGCTGAACTTAAGCATATCATTT	Metazoa	Nematoda	Chromadorea	Strongylida	Strongylidae	Cylicostephanus	Cylicostephanus longibursatus	344	1	7	0	0	0	0	0	0	0	0	0	0	0	0	0	0	0	0	0	0	0	0	0	0	0	0	0	0	0	0	0	0	0	0	0	0	0	0	0	0
ASV507	TATATGTGTACTACAATGTAGCCTGTTAAACATTGTTTGTCGAATGGTGTATACATATTCAAATTGTATCCCCCATTCTAGAAAAGAATCAATTGCAACATGTATACTACTTAATTGTTTACCGACTTATTAACAATTTAGTAGAGCCTGTATGAAGAATCAAATCTAATGACATTTGCAATGCAACCTGAACTCAGGCGTGACTACCCGCTGAACTTAAGCATATCATTT	Metazoa	Nematoda	Chromadorea	Strongylida	Strongylidae	Strongylus	Strongylus vulgaris	231	1	6	0	0	0	6	0	0	0	0	0	0	0	0	0	0	0	0	0	0	0	0	0	0	0	0	0	0	0	0	0	0	0	0	0	0	0	0	0	0
ASV508	GGCGACCACCGAGATCTACACTGACGACATGGTTCTACAAGATATTGGAACTTTATATTTTATTTTTGGTCTTTGATCAGGAATAGTAGGTACTAGATTATCTTTAATTATTCGTTTAGAATTAGCTAAGCCAGGTTTATTTTTAGGAAATGGACAGTTATATAACTCAGTTATTACTGCTCATGCAATTTTAATAATTTTTTTTATGGTTATACCAAGAATAATTGGAGGATTTGGAAATTGATTAGTAAGACCAAGTCTCTGCTACCGTACGTCAAGTATCTCGTAT	Metazoa	Nematoda	Chromadorea	Rhabditida	Rhabditidae	Litoditis	Litoditis aff. marina PmIII	289	1	6	0	0	0	6	0	0	0	0	0	0	0	0	0	0	0	0	0	0	0	0	0	0	0	0	0	0	0	0	0	0	0	0	0	0	0	0	0	0
ASV509	TATACGTACTACAATGTGGCGAGTAACATTGTTTGTCGAATGGCGCTTGCACATTCCTGCAATCCCCGTTCTAGAGAAGAAGCATAGTGCAACAGGTACGTTGGCTATGGTTTGCAGAACAGAATGACGTAAATTCGTTGTCGATACTAGATCGTTTACCGCCTTTTTAACGTTCTAGTGGAGCTTGATGACAGCGTTTCATCTGCGATGCGACCGTAACCAGCTACACAGAATGACATATGTTCGTTGTTACTCCTGATTTGTTCACCGACTCTAGGACATTTCAGCAGTTGCTTGCATAGCAACGTTCTATATTGTCATTTGTAATGCAACCTGAGCCCAGGCGTGACTACCCGCTGAACTTAAGCATATCATTT	Metazoa	Nematoda	Chromadorea	Strongylida	Strongylidae	unclassified	unclassified	377	1	6	0	0	0	0	0	0	0	0	0	0	0	0	0	0	0	0	0	6	0	0	0	0	0	0	0	0	0	0	0	0	0	0	0	0	0	0	0	0
ASV512	TATAAATACTACAATGTGGCCTGTTACATTGTTTGTCGAATGGCGCTTGCATTCATTTGCAATCCCCATTCTAGAAAAGAAGCTAATTGCAACATGTACGTTAACTATTCCTTAATAACAGAAATGAATGCGTTGTTACTGCTGGATCGTTTAATGCCTGTTAACGTTCCAGCGGGGCCTGATGACAGCGCTTCGTTATCTGATTTGGCCATGGCTAACTACACAGAATGACATATATTCGTTGTCAGTGTTGACTTGTTTACCGCCTACTAACATTTCAGCAGTGCCTGTATGACAACGTTCTATAATGGCATTTGCAATGCAACCTGAGCTCAGGCGTGACTACCCGCTGAACTTAAGCATATCATTT	Metazoa	Nematoda	Chromadorea	Strongylida	Strongylidae	Coronocyclus	Coronocyclus labratus	370	1	6	0	0	0	0	0	0	0	0	0	0	0	0	0	0	0	0	0	0	0	0	0	0	0	6	0	0	0	0	0	0	0	0	0	0	0	0	0	0
ASV513	TTTTTTTTTTTAATGATACGGCGACCACCGAGATCTACACTGACGACATGGTTCTACAACGTCTGGTTCAGGGTTGTTTATAAATACTACAATGTGGCCTGTTACATTGTTTGTCGAATGGCGCTTGCATTCATTTGCAATCCCCATTCTAGAAAAGAAGCATATTGCAACATGTAAGTTGGCGATGCCTTACGAACAGAAGTGAATGCGCTGTTACTGCTGGATCGTTTAGCGGAGGAAAAGAAACTAAAGACCAAGTCTCTGCTACCGTAACTGTAGGACATCTCGTATGCCGTCTTCTGCTTGAA	Metazoa	Nematoda	Chromadorea	Strongylida	Strongylidae	Cylicostephanus	Cylicostephanus longibursatus	308	1	6	0	0	0	0	0	0	0	0	0	0	0	0	0	0	0	0	0	0	0	0	0	0	0	0	0	0	0	0	0	0	0	0	0	0	0	0	0	0
ASV514	TATAAATACTACAATGTGGCCTGTTACATTGTTTGTCGAATGAATCTTGCATTCATTTGCAATCCTCATTCTAGAAAAGAAGCATACTGCAACATGTATGTTGGCGATGCCTTAACAGAGAATGCGTTGTTCTGCTGGATCGTTTAATGCCTGTTAACGTTGCAGTAGGGGCATGATGACAGCGCTTCGTTATCTGATTTGGCTATAGCTAATTACACAGAATGACATATATTCGTTGTCACTGTTGACTTGTTTACCGCCTACTAACATTTCAGCAGTGCCTGTATGACAACGTTCTATATTGTCATTTGCAATGCAACCTGAGCTCAGGCGTGACTACCCGCTGAACTTAAGCATATCATTT	Metazoa	Nematoda	Chromadorea	Strongylida	Strongylidae	Cylicostephanus	Cylicostephanus longibursatus	364	1	6	0	0	0	0	0	0	0	0	0	0	0	0	0	0	0	0	0	0	0	0	0	0	0	0	0	0	0	0	0	0	0	0	0	0	0	0	0	0
ASV515	AACGATATAATACAGCATGGATTGTTTTGCTGTGCGTCGAGTGGTACTTGCTGTTTTACAGCGAATCCCATTCAAGTGAAGAAAGTTTGCAACATGTATATTATTTTTGATATACACAGTATGTCATGGATTTATTCTCACTACTTAATTGTTTACCGACTTGTTAACAATTTAGTAGAGCCTGTATGAAGAATCAAATCTAATGACATTTGCAATGCAACCTGAACTCAGGCGTGACTACCCGCTGAACTTAAGCATATCATTT	Metazoa	Nematoda	Chromadorea	Strongylida	Strongylidae	Strongylus	Strongylus vulgaris	265	1	6	0	0	0	0	0	0	0	0	0	0	0	0	0	0	0	0	0	0	0	0	0	0	0	0	0	0	0	0	0	0	0	0	0	0	0	0	0	0
ASV516	GTTCTACAACGTCTGGTTCAGGGTTGTTTATAAATACTACAATGTGGCCTGTTACATTGTCTGTCGAATGGCAGCTAATTACACAGAATGACATATATTCGTTGTCACTGTTGACTTGTTTACCGCCTACTAACATTTCAGCAGTGCCTGTATGACAACGTTCTATATTGTCATTTGCAATGCAACCTGAGCTCAGGCGTGACTACCCGCTGAACTTAAGCATATCACTTAGCGGAGGAAAAGAAACTAAAGACCAAG	Metazoa	Nematoda	Chromadorea	Strongylida	Strongylidae	Cylicostephanus	unclassified	258	1	6	0	0	0	0	0	0	0	0	0	0	0	0	0	0	0	0	0	0	0	0	0	0	0	0	0	0	0	0	0	0	0	0	0	0	0	0	0	0
ASV517	TTTTTTTTTTTAATGATACGGCGACCACCGAGATCTACACTGACGACATGGTTCTACAACGTCTGGTTCAGGGTTGTTTATAAATACTACAATGTGGCCTGTTACATTGTTTGTCGAATGGCGCTTGCATTCATTTGCAGTCCCCATTCTAGAAAAGAAGCATATTGCAACATGTATGTTGGCGATGCCTTACGAACAGAAGTGAATGCGTTGTTACTGCTGGATCGTTTAGCGGAGGAAAAGAAACTAAAGACCAAGTCTCTGCTACCGTAGAATGGAAGAATCTCGTATGCCGTCTTCTGCTTGAA	Metazoa	Nematoda	Chromadorea	Strongylida	Strongylidae	Cylicostephanus	Cylicostephanus longibursatus	308	1	6	0	0	0	0	0	0	0	0	0	0	0	0	0	0	0	0	0	0	0	0	0	0	0	0	0	0	0	0	0	0	0	0	0	0	0	0	0	0
ASV518	TTTTTTTTTTTAATGATACGGCGACCACCGAGATCTACACTGACGACATGGTTCTACAACGTCTGGTTCAGGGTTGTTTATAAATACTACAATGTGGCCTGTTACATTGTTTGTCGAATGGCGCTTGCATTCATTTGCAATCCCCATTCTAGAAAAGAAGCATATTGCAACATGTATGTTGGCTATGCCCTAACAGAAGTGACTACCCGCTGAACTTAAGCATATCACTTAGCGGAGGAAAAGAAACTAAAGACCAAGTCTCTGCTACCGTAGGCTGTGATCATCTCGTATGCCGTCTTCTGCTTGAA	Metazoa	Nematoda	Chromadorea	Strongylida	Strongylidae	Cyathostomum	Cyathostomum pateratum	308	1	6	0	0	0	0	0	0	0	0	0	0	0	0	0	0	0	0	0	0	0	0	0	0	0	0	0	0	0	0	0	0	0	0	0	0	0	0	0	0
ASV519	GGGTTGTTTATATATACTACAATGTGGCCTGTAACATTGTTTGTCGAATGGCGCTTGCATTCATTTGCAATCCCCGTTCTAGTTAAGAAATATTGCAACATGTATATTGCTTAGTCACAATTCAGATTAACGTGAATAGTCACTACTAGATCGTTTACCGCCGTTTACCGTCATTTGCAATGCAACCTGAGCTCAGGCGTGACTACCCGCTGAACTTAAGCATATCATTTAGCGGAGG	Metazoa	Nematoda	Chromadorea	Strongylida	Strongylidae	Triodontophorus	Triodontophorus nipponicus	238	1	5	5	0	0	0	0	0	0	0	0	0	0	0	0	0	0	0	0	0	0	0	0	0	0	0	0	0	0	0	0	0	0	0	0	0	0	0	0	0
ASV520	TTTTTTTTTTTAATGATACGGCGACCACCGAGATCTACACTGACGACATGGTTCTACAACGTCTGGTTCAGGGTTGTTTATAAATACTACAATGAGGCCTGTTACATTGTTTGTCGAATGGCGCTTGCATTCATTTGCAATCCCCATTCTAGAAAAGAAGCTAATTGCAACATGTACGTTAACTATTCCTTAATAACAGAAGTGAATGCGTTGTTACTGCTGGATCGTTTAGCGGAGGAAAAGAAACTAAAGACCAAGTCTCTGCTACCGTAATATGGTGGAATCTCGTATGCCGTCTTCTGCTTGAA	Metazoa	Nematoda	Chromadorea	Strongylida	Strongylidae	Coronocyclus	Coronocyclus labratus	308	1	5	0	0	0	0	0	0	0	0	0	0	0	0	0	0	0	0	0	5	0	0	0	0	0	0	0	0	0	0	0	0	0	0	0	0	0	0	0	0
ASV522	TATAAATACTACAATGTGGCCTGTTACATTGTCTGTCGAATGGCGCTTTCCTTCCTTTTCCCTCCCCCTTCTCTCCCCGAAGCATCTTGCAACATTTATGTTGACTATGCCTTAACAGCCGTGAATGCGTTGTTACTGCTGGTTCGTTTAATGCCTGTTAACGTTCCAGTAGGGCCTGATGACAGCGCTTCGTTATCTGATTTGGCTATAGCTAATTACACAGAATGACATATATTCGTTGTCACTGTTGACTTGTTTACCGCCTACTAACATTTCAGCAGTGCCTGTATGACAACGTTCTATATTGTCATTTGCAATGCAACCTGAGCTCAGGCGTGACTACCCGCTGAACTTAAGCATATCACTT	Metazoa	Nematoda	Chromadorea	Strongylida	Strongylidae	Cylicostephanus	Cylicostephanus longibursatus	367	1	5	0	0	0	0	0	0	0	0	0	0	0	0	0	0	0	0	0	0	0	0	0	0	0	0	0	0	0	0	0	0	0	0	0	0	0	0	0	0
ASV523	TATATGTACTACAATGTAGCCTTAAACATTGTTTTTCGAATGGTGTATACATTAAATTGTGTCCCCATTCTAGAAAAGAATATATTGCTTCATGTATATTATATTATACACAGTATGACATGGATTTATTCTCACTACTTAATTGTTTATCGACTTATTAACAATTTATTAGAGCCTGTATGAAGAATAATATCTAATGACATTTGCAATGCAACCTGAACTCAGGCGTGACTACCCGCTGAACTTAAGCACATTT	Metazoa	Nematoda	Chromadorea	Strongylida	Strongylidae	Strongylus	Strongylus vulgaris	256	1	5	0	0	0	0	0	0	0	0	0	0	0	0	0	0	0	0	0	0	0	0	0	0	0	0	0	0	0	0	0	0	0	0	0	0	0	0	0	0
ASV524	TATATATACTACAATGTGGCCTGTAACATTGTTTGTCGAATGGCGCTTGCATTCATTTGCAATCCCCGTTCTAGTTAAGAAATATTGCAACATGTATATTGCTTAGTCACAATTCAGATTAACGTCAATAGTCACTACTAGATCGTTTACCGCCATTTAACGTCTAGTAGGGCCTGTATGACTACGCTACCGATCGTTATCTGTAATGTGGCTGTGGCATAATACACAGAATGACGTATAATCGCTGTAACTGCTAATATGTTTACCGCTTATTAACATTTTAGCAGGGCCTGTTGACAGCGGTCTATAACCTGAGCTCAGGCGTGACTACCCGCTGAACTTAAGCATATCATTT	Metazoa	Nematoda	Chromadorea	Strongylida	Strongylidae	Triodontophorus	Triodontophorus nipponicus	355	1	5	0	0	0	0	0	0	0	0	0	0	0	0	0	0	0	0	0	0	0	0	0	0	0	0	0	0	0	0	0	0	0	0	0	0	0	0	0	0
ASV525	TATAAATACTACAATGTGGCCTGTTACATTGTTTGTCGAATGACGCTTGCATTCATTTGCAATCCCCATTCTAGCAAAGAAGCATATTGCAACATGTACGTTAGCTATGCCTCAATAACAGAAGTGAATGCGTTGTTACTGCTGGATCGTTGAATGCCTGACAACGTTCCAGCAGGGCCTGATGACAGCGCTTCGCTATCTGATTTGGCTATAGCTAATTACACAGAATGACATATATTCGTTGTCACTGTTGACTTGTTTACTGCCTACTAACATTTCAGCAGTGCCTGTATGACAACGTTCTATATTGTCATTTGCAATGCAACCTGAGCTCAGGCGTGACTACCCGCTGAACTTAAGCATATCATTT	Metazoa	Nematoda	Chromadorea	Strongylida	Strongylidae	Cylicostephanus	Cylicostephanus longibursatus	370	1	5	0	0	0	0	0	0	0	0	0	0	0	0	0	0	0	0	0	0	0	0	0	0	0	0	0	0	0	0	0	0	0	0	0	0	0	0	0	0
ASV527	TATAAATACTACAATGTGGCCTGTTACATCGTTTGTCGAATGGCGCGGATGCGTTGTTACTGCTGGTTCGTTTAATGCCTGTTAACGTTCCAGTAGGGCCTGATGACAGCGCTTCGTTATCTGATTTGGCTATAGCTAATTACACAGAATGACATATATTCGTTGTCACTGTTGACTTGTTTACCGCCTACTAACATTTCAGCAGTGCCTGTATGACAACGATCTATATCGTCATTTGCAATGCAACCTGAGCTCAGGCGTGACTACCCGCTGAACTTAAGCATATCACTT	Metazoa	Nematoda	Chromadorea	Strongylida	Strongylidae	unclassified	unclassified	291	0	0	0	0	0	0	0	0	0	0	0	0	0	0	0	0	0	0	0	0	0	0	0	0	0	0	0	0	0	0	0	0	0	0	0	0	0	0	0	0
ASV528	TCTACACTGACGACATGGTTCTACAACGTCTGGTTCAGGGTTGTTTATATGTGTACTACAATGTAGCCTGTTAAACATTGTTTGTCGAATGACGTATAATCGCTGTAACTGCTAATATGTTTACCGCTTATTAACATTTTAGCAGGGCCTGTTGACAGCGGTCTATAATGTCATTTGCAATGCAACCTGAGCTCAGGCGTGACTACCCGCTGAACTTAAGCATATCATTTAGCGGAGGAAAAGAAACTAAAGACCAAGTCTCTGCTACCGTAAGG	Metazoa	Nematoda	Chromadorea	Strongylida	Strongylidae	Cylicostephanus	Cylicostephanus minutus	275	1	4	0	4	0	0	0	0	0	0	0	0	0	0	0	0	0	0	0	0	0	0	0	0	0	0	0	0	0	0	0	0	0	0	0	0	0	0	0	0
ASV529	TATAAATACTACAATGTGGCCTGTTACATTGTCTGTCGAATGGCGCTTGCATTTAGAAAAGAAGCATATTGCAACATGTATGTTGACTATGCCTTAACAGAAGTGAATGCGTTGTTACTGCTGGTTCGTTTAATGCCTGTTAACGTTCCAGTAGGGCCTGATGACAGCGCTTCGTTATCTGATTTGGCTATAGCTAATTACACAGAATGACATATATTCGTTGTCACTGTTGACTTGTTTACCGCCTACTAACATTTCAGCAGTGCCTGTATGACAACGATCTATATTGTCATTTGCAATGCAACCTGAGCTCAGGCGTGACTACCCGCTGAACTTAAGCATATCACTT	Metazoa	Nematoda	Chromadorea	Strongylida	Strongylidae	Cylicostephanus	Cylicostephanus longibursatus	349	1	4	0	0	4	0	0	0	0	0	0	0	0	0	0	0	0	0	0	0	0	0	0	0	0	0	0	0	0	0	0	0	0	0	0	0	0	0	0	0
ASV531	TATATGTACTACAATGTAGCCTGTTAAACATTGTTTGTCGAATGGTGTATACATAAATATCCCCCATTCTAGAAAAGAATATATTGCAACATGTATATTATTTAATATACACAGTATGCCATGGATTTATTCTCACTACTTAATTGTTTATCGACTTATTAACAATTTAGTAGAGCCTGTATGAAGAATATAATCTGATGACATTTGCAATGCAACCTGAACTCAGGCGGACTACCCGCTGAACTTAAGCATATTATTT	Metazoa	Nematoda	Chromadorea	Strongylida	Strongylidae	Strongylus	Strongylus vulgaris	259	1	4	0	0	0	0	0	0	0	0	0	0	0	0	0	0	0	4	0	0	0	0	0	0	0	0	0	0	0	0	0	0	0	0	0	0	0	0	0	0
ASV532	TATATATACTACAATGTGGCCTATAACATTGTTTGTCGAATGGCGCTTGCATTCATTTGCAATCCCCGTTCTAGTTAAGAAATATTGCAACATGTATATTGCTTAGTCACAATTCAGATTAACGTGAATAGTCACTACTAGATCGTTTACCGCCATTTAACGTCTAGTAGGGCCTGTATGAAGAATCAAATCTAATGACGTTTGCAATGCAACCTGAACTCAGGCGTGACTACCCGCTGAACTTAAGCATATCATTT	Metazoa	Nematoda	Chromadorea	Strongylida	Strongylidae	Triodontophorus	Triodontophorus nipponicus	257	1	4	0	0	0	0	0	0	0	0	0	0	0	0	0	0	0	0	0	4	0	0	0	0	0	0	0	0	0	0	0	0	0	0	0	0	0	0	0	0
ASV533	TATAAATACTACAATGTGGCCTGTTACATTGTTTGTCGAATGGCGCTTGCATTCATTTGCAATCCCCATTCTAGAAAAGAAGCATATTGCAACATGTATGTTGGCTATATCTGATTTGGCTATGGCTAACTACACAGAATGACATATAATCGTTGTCACTGTTGACTTGTTTACCGCCTACTAACATTTCAGCAGTGCCTGTATGACAACGTTCTATATTGTCATTTGCAATGCAACCTGAGCTCAGGCGTGATTACCCGCTGAACTTAAGCATATCATTTAGCGGAGGAAAAGAAAC	Metazoa	Nematoda	Chromadorea	Strongylida	Strongylidae	Cylicostephanus	Cylicostephanus calicatus	298	1	4	0	0	0	0	0	0	0	0	0	0	0	0	0	0	0	0	0	0	0	0	0	4	0	0	0	0	0	0	0	0	0	0	0	0	0	0	0	0
ASV534	TATAAATACTACAATGTGGCCTGTTACATTGTTTGTCGAATGACGCTTGCATTCATTTGCAATCCCCATTCTAGCAAAGAAGCATATTGCAACATGTACGTTAGCTATGCCTTAATAACAGAAGTGTATGCGTTGTTACGCTGGATCCTGTTAACGTGCCATCCTGTTAACGTTCCAGCGGGGCCTGATGACAGCGCTGCGTTATCTGATTTGGCTATGGCTAACTACACGGAATGACATGGATTTATTCTCACTACTTAATTGTTTACCGACTTATTAACAATTTAGTAGAGCCTGCATGAAGAATCAAATCTAATGACATTTGCAATGCAACCTGAACTCAGGCGTGACTACCCGCTGAACTTAAGCATATCATTT	Metazoa	Nematoda	Chromadorea	Strongylida	Strongylidae	Coronocyclus	Coronocyclus labratus	378	1	4	0	0	0	0	0	0	0	0	0	0	0	0	0	0	0	0	0	0	0	0	0	0	0	0	0	0	0	0	0	0	0	0	0	0	0	0	0	0
ASV535	TCTACACTGACGACATGGTTCTACAACGTCTGGTTCAGGGTTGTTTATATGTGTACTACAATGTAGCCTGTTAAACATTGTTTGTCGAATGACGTATAATCGCTGTAACTGCTAATATGTTTACCGCTTATTAACATTTTAGCAGGGCCTGTTGACAGCGGTCTATAATGTCATTTGCAATGCAACCTGAGCTCAGGCGTGACTACCCGCTGAACTTAAGCATATCATTTAGCGGAGGAAAAGAAACTAAAGACCAAGTCTCTGCTACCGTATCA	Metazoa	Nematoda	Chromadorea	Strongylida	Strongylidae	Cylicostephanus	Cylicostephanus minutus	275	1	4	0	0	0	0	0	0	0	0	0	0	0	0	0	0	0	0	0	0	0	0	0	0	0	0	0	0	0	0	0	0	0	0	0	0	0	0	0	0
ASV538	CACTGACGACATGGTTCTACAACGTCTGGTTCAGGGTTGTTTATAAATACTACAATGTGGCCTGTTACATTGTTTGTCGAATGGCGCTTTCATTTATTTGAAATCCCCATTCTAGAAAAGAAGCATATTGCAACATGTACGTTGGCCATGCCTTAGGAACAGAGGTGAACGCGTTGTTACTGCAACCTGAGCTCAGGCGTGACTACCCGCTGAACTTAAGCATATCATTTAGCGGAGGAAAAGAAACTAAAGACCAAGTCTCTGCTACCGT	Metazoa	Nematoda	Chromadorea	Strongylida	Strongylidae	Cyathostomum	Cyathostomum tetracanthum	271	1	4	0	0	0	0	0	0	0	0	0	0	0	0	0	0	0	0	0	0	0	0	0	0	0	0	0	0	0	0	0	0	0	0	0	0	0	0	0	0
ASV540	TTTTTTTTTTTAATGATACGGCGACCACCGAGATCTACACTGACGACATGGTTCTACAACGTCTGGTTCAGGGTTGTTTATAAATACTACAATGTGGCCTGTTACATTGTTTGTCGAATGGCGCTTGCATTCATTTGCAATCCCCATTCTAGAAAAGAAGCATATTGCAACATGTAAGTTGGCGATGCCTTACGAACAGAAGTGAATGCGCTGTTACTGCTGGATCGTTTAGCGGAGGAAAAGAAACTAAAGACCAAGTCTCTGCTACCGTAGATGAGGTATATCTCGTATGCCGTCTTCTGCTTGAA	Metazoa	Nematoda	Chromadorea	Strongylida	Strongylidae	Cylicostephanus	Cylicostephanus longibursatus	308	1	4	0	0	0	0	0	0	0	0	0	0	0	0	0	0	0	0	0	0	0	0	0	0	0	0	0	0	0	0	0	0	0	0	0	0	0	0	0	0
ASV541	TATAAATACTACAATGTGGCCTGTTACATTGTTTGTCGAATGGCGCTTGCATCCATTTCCAATCCCCATTCTAGAAAAGAAGCATATTGCAACATGTATGTTGGCGATGCCTTAAAAACAGAGAATGCGTTGTAGCTGCTGGATCGTTTGATGCCTGTTAACGTTGCAGTAGAGGCCTGATGACAGCGCTTCATTATCTGATTTGGCTATAGCTAATTACACTGAATGACATATATCGTTGTCACTGTTGACTTCTTTACCGCCTACTAATATTTCAGCAGTGCCTCTATGACAACGTTCTATATTGTCATTTGCAATGCAACCTGAGCTCAGGCGTGACTACCCGCTGAACTTAAGCATATCATTT	Metazoa	Nematoda	Chromadorea	Strongylida	Strongylidae	Cylicostephanus	Cylicostephanus longibursatus	367	1	4	0	0	0	0	0	0	0	0	0	0	0	0	0	0	0	0	0	0	0	0	0	0	0	0	0	0	0	0	0	0	0	0	0	0	0	0	0	0
ASV542	TTTTTTTTTTTAATGATACGGCGACCACCGAGATCTACACTGACGACATGGTTCTACAACGTCTGGTTCAGGGTTGTTTATAAATACTACAATGTGGCCTGTTACATTGTTTGTCGAATGGCGCTTGCATTCATTTGCAATCCCCATTCTAGAAAAGAAGCATATTGCAACATGTAAGTTGGCGATGCCTTACGAACAGAAGTGAATGCGCTGTTACTGCTGGATCGTTTAGCGGAGGAAAAGAAACTAAAGACCAAGTCTCTGCTACCGTATGGTGCTGGAATCTCGTATGCCGTCTTCTGCTTGAA	Metazoa	Nematoda	Chromadorea	Strongylida	Strongylidae	Cylicostephanus	Cylicostephanus longibursatus	308	1	4	0	0	0	0	0	0	0	0	0	0	0	0	0	0	0	0	0	0	0	0	0	0	0	0	0	0	0	0	0	0	0	0	0	0	0	0	0	0
ASV543	TATAAATACTACAATGTGGCCTGTTACATTGTCTGTCGAATGGCGCTTGCATTCATTTGCAATCCCCATTCTAGAAAAGAAGCATATTGCAACATGTATGTTGACTATGCCTTAACAGAAGTGAATGCGTTGTTACTGCTGGTTCGTTTAATGCCTGTTAACGTTCCAGTAGGGCCTGATGACAGCGCTTCGTTATCTGATTTGGCTATAGCTAATTACACAGAATGACATATATTCGTTGTCACTGTTGACTTGTTTACCGCCTGCTAACATTTCAACGTTCTATATTGTCATTTGCAATGCAACCTGAGCTCAGGCGTGACTACCCGCTGAACTTAAGCATATCACTT	Metazoa	Nematoda	Chromadorea	Strongylida	Strongylidae	Cylicostephanus	Cylicostephanus longibursatus	350	1	4	0	0	0	0	0	0	0	0	0	0	0	0	0	0	0	0	0	0	0	0	0	0	0	0	0	0	0	0	0	0	0	0	0	0	0	0	0	0
ASV544	TTTTTTTTTTTAATGATACGGCGACCACCGAGATCTACACTGACGACATGGTTCTACAACGTCTGGTTCAGGGTTGTTTATAAATACTACAATGTGGCCTGTTACATTGTCTGTCGAATGGCGCTTGCATTCATTTGCAATCCCCATTCTAGAAAAGAAGCATATTGCAACATGTATGTTGACTATGCCTTAACAGAAGTGACTACCCGCTGAACTTAAGCATATCATTTAGCGGAGGAAAAGAAACTAAAGACCAAGTCTCTGCTACCGTACTGACAAGTGATCTCGTATGCCGTCTTCTGCTTGAA	Metazoa	Nematoda	Chromadorea	Strongylida	Strongylidae	Cyathostomum	Cyathostomum catinatum	308	1	3	0	0	0	0	0	0	3	0	0	0	0	0	0	0	0	0	0	0	0	0	0	0	0	0	0	0	0	0	0	0	0	0	0	0	0	0	0	0
ASV545	TATAAATACTACAATGTGGCCTGTTAACGCCCCAGCGGGGCGATGACAGCGCTTCGCTATCTGATTTGGCTTTGGCTATGCCTTAGAAACAGAAGTGAATGCGTTGTTACTGCTGGATCGTTGAATGCCTGTTAACGTTCCAGCAGGGCCTGATGACAGCGCTTCGCTATCTGATTTGGCTATAGCTAATTACACAGAATGACATATATTCGTTGTCACTGTTGACTTGTTTACCGCCTACTAACATTTCAGCAGTGCCTGTATGACAACGTTCTATATTGTCATTTGCAATGCAACCTGAGCTCAGGCGTGACTACCCGCTGAACTTAAGCATATCATTT	Metazoa	Nematoda	Chromadorea	Strongylida	Strongylidae	Cylicostephanus	Cylicostephanus longibursatus	341	1	3	0	0	0	0	0	0	3	0	0	0	0	0	0	0	0	0	0	0	0	0	0	0	0	0	0	0	0	0	0	0	0	0	0	0	0	0	0	0
ASV549	TATATATACTACAATGTGGCCTGTAACATTGTTTGTCGAATGGCGCTTGCATTCATTTGCAATCCCCGTTCTAGTTAAGAAATATTGCAACATGTATATTGCTTAGTCACAATTCAGATTAACGTGAATAGTCACTACTAGATCGTTTACCGCCATTTAACGTCTAGTAGGGCCTGTATGACTACGCTACCGATCGTTATCTGTAATGTGGCTGTGGCATACTACACAGAATGACGTATAATCGCTGTAACTGCTAATATGTTTACCGCTTATTAACATTTTAGCAGGGCCTGGAGCTCAGGCGTGACTACCCGCTGAACTTAAGCATATCATTT	Metazoa	Nematoda	Chromadorea	Strongylida	Strongylidae	Triodontophorus	Triodontophorus nipponicus	335	1	3	0	0	0	0	0	0	0	0	0	0	0	0	0	0	0	0	0	0	0	0	0	0	0	0	0	0	0	0	0	0	0	0	0	3	0	0	0	0
ASV550	TACAACGTCTGGTTCAGGGTTGTTTATATGTGTACTACAATGTAGCCTGTTAAACATTGTTTGTCGAATGGTGTATACATATTCAAATTGTATCCCCCATTCTAGAAAAGAATCAATTGCAACATGTATATTATTTTTGATATACACAGTATGTCATGGATTTATTCTCACTACTTAATTGTTTACCGACTTATTAACAATTTAGTAGAGCCTGTATGAAGAATCAAATCTAATGACATTTGCAATGCAACCTGAACTCAGGCGTGACTACCCGCTGAACTTAAGCATATCATTT	Metazoa	Nematoda	Chromadorea	Strongylida	Strongylidae	Strongylus	Strongylus vulgaris	295	1	3	0	0	0	0	0	0	0	0	0	0	0	0	0	0	0	0	0	0	0	0	0	0	0	0	0	0	0	0	0	0	0	0	0	3	0	0	0	0
ASV552	TATAAATACTACAATGAGGCCTGTTACATTGTTTGTCGAATGGCGCTTTCCTTCCTTTTCCCTCCCCCTTCTCTCCCCGAAGCTCCTTGCAACATTTACGTTAACTATTCCTTAATAACCGAAGTGAATGCGTTGTTACTGCTGGATCGTTTAATGCCTGTTAACGTTCCAGCGGGGCCTGATGACAGCGCTTCGTTATCTGATTTGGCCATGGCTAACTACACAGAATGACATATATTCGTTGTCACTGTTGACTTGTTTACCGCCTACTAACATTTCAGCAGTGCTTGTATGACAACGTTCTATATTGTCATTTGCAATGCAACCTGAGCTCAGGCGTGACTACCCGCTGAACTTAAGCATATCATTT	Metazoa	Nematoda	Chromadorea	Strongylida	Strongylidae	Coronocyclus	Coronocyclus labratus	370	1	3	0	0	0	0	0	0	0	0	0	0	0	0	0	0	0	0	0	0	0	0	0	0	0	0	0	0	0	0	0	0	0	0	0	0	0	0	0	0
ASV553	TATAAATACTACAATGTGGCCTGTTACATTGTTTGTCGAATGGCGCTTGCATTCATTTGCAATCCCCATTCTAGAAAAGAAGCATATTGCAACATGTATGTTGGCTATGCCCTAACAGAAGTGGATGCGTTGTTACTGCTGGTTCGTTTAATGCCTGTTAACGTTCCAGTAGGGCCTGATGACAGCGCTTCGTTATCTGATTTGGCTATAGCTAATTACACAGAATGACATCTTGTTTACCGCCTACTAACATTTCAGCAGTGCCTGTATGACAACGATCTATATTGTCATTTGCAATGCAACCTGAGCTCAGGCGTGACTACCCGCTGAACTTAAGCATATCACTT	Metazoa	Nematoda	Chromadorea	Strongylida	Strongylidae	Cylicostephanus	Cylicostephanus longibursatus	347	1	3	0	0	0	0	0	0	0	0	0	0	0	0	0	0	0	0	0	0	0	0	0	0	0	0	0	0	0	0	0	0	0	0	0	0	0	0	0	0
ASV555	TATAAATACTACAATGTGGCCTGTTACATTGTTTGTCGAATGGCGCTTTTGAACGCGTTGTTACTGCTGGATCGTTTAATGCCTGTTAACATTCCAGCGGGGCCTGATGACAGCGCTTCGTTATCTGATTTGGCTATGGCTAACTACACAGAATGACATATATTCGTTGTCACTGTTGATTTGTTTATCGCCTATTAACATTTCAAGAGTGCCTGTATGACAACGTTCTATATCGTCATTTGCAATGCAACCTGAGCTCAGGCGTGACTACCCGCTGAACTTAAGCATATCATTT	Metazoa	Nematoda	Chromadorea	Strongylida	Strongylidae	Cyathostomum	Cyathostomum montgomeryi	295	1	3	0	0	0	0	0	0	0	0	0	0	0	0	0	0	0	0	0	0	0	0	0	0	0	0	0	0	0	0	0	0	0	0	0	0	0	0	0	0
ASV556	TATATGTGTACTACAATGTAGCCTGTTAAACATTGTTTGTCGAATGGTGTATACATATTCAAATTGTATCCCCCATTCTAGAAAAGAATCAATTGCAACATGTATATTGCTTAATCACAATTCAGATTAACGTGAATAGTCACTACTAGATCGTTTACCGCCATTTAACGTCTAGTAGAGCCTGTATGACTACGCTACCGATCGTTATCTGTAATGTGGCTGTGGCATACTACACAAAATGACGTATAATCGCTGTAACTGCTAATATGTTTACCGCTTATTAACATTTTAGCAGGGCCTGTTGACAGCGGTCTATAATGTCATTTGCAATGCAACCTGAGCTCAGGCGTGACTACCCGCTGAACTTAAGCATATCATTT	Metazoa	Nematoda	Chromadorea	Strongylida	Strongylidae	Triodontophorus	Triodontophorus nipponicus	380	1	2	0	2	0	0	0	0	0	0	0	0	0	0	0	0	0	0	0	0	0	0	0	0	0	0	0	0	0	0	0	0	0	0	0	0	0	0	0	0
ASV557	TATATATACTACAATGTGGCCTGTAACATTGTTTGTCGAATGGCGCTTGCATTCATTTGCAATCCCCGTTCTAGTTAAGAAATATTGCAACATGTATATTGCTTAGTCACAATTCAGATTAACGTGAATAGTCACTACTAGATCGTTTACCGCCATTTAACGTCTAGTAGGGCCTGTATGACTATGCTACCGATCGTTATCTGTAATGTGGCTGTGGCATAATACACAGAATGACGTATAATCGCTGTAACTGCTAATATGTTTACCGCTTATTAACATTTTAGCAGGGCCTGTTGACAGCGGTCTATAATGTCATTT	Metazoa	Nematoda	Chromadorea	Strongylida	Strongylidae	Triodontophorus	Triodontophorus nipponicus	318	1	2	0	2	0	0	0	0	0	0	0	0	0	0	0	0	0	0	0	0	0	0	0	0	0	0	0	0	0	0	0	0	0	0	0	0	0	0	0	0
ASV558	TATAAATACTACAATGTGGCCTGTTACATTGTCTGTCGAATGGCGCTTGCATTCATTTGACATGTATGTTGACTATGCCTTAACAGAAGTGAATGCGTTGTTACTGCTGGTTCGTTTAATGCCTGTTAACGTTCCAGTAGGGCCTGATGACAGCGCTTCGTTATCTGATTTGGCTATAGCTAATTACACAGAATGACATATATTCGTTGTCACTGTTGACTTGTTTACCGCCTACTAACATTTCAGCAGTGCCTGTATGACAACGTTCTATATTGTCATTTGCAATGCAACCTGAGCTCAGGCGTGACTACCCGCTGAACTTAAGCATATCACTT	Metazoa	Nematoda	Chromadorea	Strongylida	Strongylidae	Cylicostephanus	Cylicostephanus longibursatus	335	1	2	0	0	0	0	0	0	0	2	0	0	0	0	0	0	0	0	0	0	0	0	0	0	0	0	0	0	0	0	0	0	0	0	0	0	0	0	0	0
ASV559	TATAAATACTACAATGTGGCCTGTTACATTGTCTGTCGAATGGCGCTTGCATTCATTTGACATGTATGTTGACTATGCCTTAACAGAAGTGAATGCGTTGTTACTGCTGGTTCGTTTAATGCCTGTTAACGTTCCAGTAGGGCCTGATGACAGCGCTTCGTTATCTGATTTGGCTATAGCTAATTACACAGAATGACATATATTCGTTGTCACTGTTGACTTGTTTACCGCCTACTAACATTTCAGCAGTGCCTGTATGACAACGTTCTATATTGTCATTTGCAATGCAACCTGAGCTCAGGCGTGACTACCCGCTGAACTTAAGCATATCATTT	Metazoa	Nematoda	Chromadorea	Strongylida	Strongylidae	Cylicostephanus	Cylicostephanus longibursatus	335	1	2	0	0	0	0	0	0	0	2	0	0	0	0	0	0	0	0	0	0	0	0	0	0	0	0	0	0	0	0	0	0	0	0	0	0	0	0	0	0
ASV560	TATAAATACTACAATGTGGCCTGTTACATTGTCTGTCGAATGGCGCTTGCATTCATTTGACATGTATGTTGACTATGCCTTAACAGAAGTGAATGCGTTGTTACTGCTGGTTCGTTTAATGCCTGTTAACGTTCCAGTAGGGCCTGATGACAGCGCTTCGTTATCTGATTTGGCTATAGCTAATTACACAGAATGACATATATTCGTTGTCACTGTTGACTTGTTTACCGCCTACTAACATTTCAGCAGTGCCTGTATGACAACGTTCTATAATGTCATTTGCAATGCAACCTGAGCTCAGGCGTGACTACCCGCTGAACTTAAGCATATCATTT	Metazoa	Nematoda	Chromadorea	Strongylida	Strongylidae	Cylicostephanus	Cylicostephanus longibursatus	335	1	2	0	0	0	0	0	0	0	2	0	0	0	0	0	0	0	0	0	0	0	0	0	0	0	0	0	0	0	0	0	0	0	0	0	0	0	0	0	0
ASV561	TATAAATACTACAATGTGGCCTGTTACATTGTTTGTCGAATGGCGCTTTCATTTATTTGAAATCCCCATTCTAGAAAAGAAGCATATTGCAACATGTACGTTGGCCATGCCTTAGGAACAGAGGTGAACGCGTTGTTACTGCTGGATCGTTTAATGCCTGTTAACATTCCAGCGGGGCCTGATGACAGCGCTTCGTTATCTGATTTGGCTATGGCTAACTACACAGAATGACATATATTCGTTGTCACTGTTGATTTGTTTACCGCACAACGTTCTATATCGTCATTTGCAATGCAACCTGAGCTCAGGCGTGACTACCCGCTGAACTTAAGCATATCATTT	Metazoa	Nematoda	Chromadorea	Strongylida	Strongylidae	Cyathostomum	Cyathostomum tetracanthum	342	1	2	0	0	0	0	0	0	0	0	0	0	0	0	0	0	0	0	0	0	0	0	0	0	0	0	0	0	0	0	0	0	0	0	0	0	0	0	0	0
ASV562	TATAAATACTACAATGTGGCCTGTTACATTGTTTGTCGAATGACGCTTGCATTCATTTGCAATCCCCATTCTAGCAAAGAAGCATATTGCAACATGTACGTTAGCTATGCCTTAATAACAGAAGTGTATGCGTTGTTACTGCTGGATTCTGTTAACGTGCCATCCTGTTAACGTTCCAGCGGGGCCTGATGACAGCGCTGCGTTATCTGATTTGGCTATGGCTAACTACACGGAATGACATATATTCGTTGTCACTGTTGACTTGTTTACCGCCTACTAACATTTCAGCAGTGCCTGTATGAAGAATCAAATCTAATGACATTTGCAATGCAACCTGAACTCAGGCGTGACTACCCGCTGAACTTAAGCATATCATTT	Metazoa	Nematoda	Chromadorea	Strongylida	Strongylidae	Coronocyclus	Coronocyclus labratus	378	1	2	0	0	0	0	0	0	0	0	0	0	0	0	0	0	0	0	0	0	0	0	0	0	0	0	0	0	0	0	0	0	0	0	0	0	0	0	0	0
ASV563	TATAAATACTACAATGTGGCCTGTTACATTGTTTTTGTTACTTTTTGTACTTTTTTCGTTGTTACTGCTGGATCCTGTTAACGTGCCATCCTGTTAACGTTCCAGCGGGGCCTGATGACAGCGCTGCGTTATCTGATTTGGCTATGGCTAACTACACGGAATGACATATATTCGTTGTCACTGTTGACTTGTTTACCGCCTACTAACATTTCAGCAGTGCCTGTATGACAGCGTTCTATATTGTCATTTGCAATGCAACCTGAGCTCAGGCGTGACTACCCGCTGAACTTAAGCATATCATTT	Metazoa	Nematoda	Chromadorea	Strongylida	Strongylidae	Coronocyclus	Coronocyclus labratus	303	1	2	0	0	0	0	0	0	0	0	0	0	0	0	0	0	0	0	0	0	0	0	0	0	0	0	0	0	0	0	0	0	0	0	0	0	0	0	0	0
ASV565	TATATGTACTACAATAGCCTGTTAAACATTGTTTGCCGAATGGTGTATACATTAAATTGTGTCCCCCATTCTAGAAAAGAATATATTGCAACATGTGTATTATATTATACACAGTATGACATGGATTTATGTTTATCGACTTATCAACAATTTAGTAGAGCCTGTATGAAGTATAATATCTAATGACATTTGCAATGCAACCTGAACGCAGGCGTGACTACAAGCTGAACTTAAGCACATTT	Metazoa	Nematoda	Chromadorea	Strongylida	Strongylidae	Strongylus	Strongylus vulgaris	242	1	2	0	0	0	0	0	0	0	0	0	0	0	0	0	0	0	0	0	0	0	0	0	0	0	0	0	0	0	0	0	0	0	0	0	0	0	0	0	0
ASV566	TTTTTTTTTTTAATGATACGGCGACCACCGAGATCTACACTGACGACATGGTTCTACAACGTCTGGTTCAGGGTTGTTTATAAATACTACAATGTGGCCTGTTACATTGTTTGTCGAATGGCGCTTGCATTCATTTGCAATCCCCATTCTAGAAAAGAAGCATATTGCAACATGTAAGTTGGCGATGCCTTACGAACAGAAGTGAATGCGCTGTTACTGCTGGATCGTTTAGCGGAGGAAAAGAAACTAAAGACCAAGTCTCTGCTACCGTAGGTGTCTTGTATCTCGTATGCCGTCTTCTGCTTGAA	Metazoa	Nematoda	Chromadorea	Strongylida	Strongylidae	Cylicostephanus	Cylicostephanus longibursatus	308	1	2	0	0	0	0	0	0	0	0	0	0	0	0	0	0	0	0	0	0	0	0	0	0	0	0	0	0	0	0	0	0	0	0	0	0	0	0	0	0
ASV567	TATAAATACTACAATGTGGCCTGTTACATTGTTTGTCGAATGGCGCTTTCCTTCCTTTTCCCTCCCCCTTCTCTCCCCGAAGCATCTTGCAACATTTATGTTGACTATGCCTTAACAGCCGTGAATGCGTTGTTACTGCTGGTTCGTTTAATGCCTGTTAACGTTCCAGTAGGGCCTGATGACAGCGCTTCGTTATCTGATTTGGCTATAGCTAATTACACAGAATGACATATATTCGTTGTCACTGTTGACTTGTTTACCGCCTACTAACATTTCAGCAGTGCCTGTATGACAACGTTCTATATTGTCATTTGCAATGCAACCTGAGCTCAGGCGTGACTACCCGCTGAACTTAAGCATATCACTT	Metazoa	Nematoda	Chromadorea	Strongylida	Strongylidae	Cylicostephanus	Cylicostephanus longibursatus	367	1	2	0	0	0	0	0	0	0	0	0	0	0	0	0	0	0	0	0	0	0	0	0	0	0	0	0	0	0	0	0	0	0	0	0	0	0	0	0	0
ASV568	AACGTCTGGTTCAGGGTTGTTTATATGTGTACTACAATGTAGCCTGTTAAACATTGTTTGTCGAATGGTGTATACATATTCAAATTGTATCCCCCATTCTAGAAAAGAATCAATTGCAACATGTATATTATTTTTGATATACACAGTATGTCATGGATTTATTCTCACTACTTAATTGTTTACCGACTTATTAACAATTTAGTAGAGCCTGTATGAAGAATCAAATCTAATGACATTTGCAATGCAACCTGAACTCAGGCGTGACTACCCGCTGAACTTAAGCATATCATTT	Metazoa	Nematoda	Chromadorea	Strongylida	Strongylidae	Strongylus	Strongylus vulgaris	292	1	2	0	0	0	0	0	0	0	0	0	0	0	0	0	0	0	0	0	0	0	0	0	0	0	0	0	0	0	0	0	0	0	0	0	0	0	0	0	0
ASV569	TATAAATACTACAATGTGGCCTGTTACATTGTTTGTCGAATGGCGCTTTCATTTATTTGAAATCCCCATTCTAGAAAAGAACGTTGGCCATGCCTTAGGAACAGAGGTGAACGCGTTGTTACTGCTGGATCGTTTAATGCCTGTTAACATTCCAGCGGGGCCTGATGACAGCGCTTCGTTATCTGATTTGGCTATGGCTAACTACACAGAATGACATATATTCGTTGTCACTGTTGATTTGTTTACCGCCTATTAACATTTCAAGAGTGCCTGTATGACAACGTTCTATATCGTCATTTGCAATGCAACTTGAGCTCAGGCGTGACTACCCGCTGAACTTAAGCATAGCATAT	Metazoa	Nematoda	Chromadorea	Strongylida	Strongylidae	Cyathostomum	Cyathostomum montgomeryi	353	1	2	0	0	0	0	0	0	0	0	0	0	0	0	0	0	0	0	0	0	0	0	0	0	0	0	0	0	0	0	0	0	0	0	0	0	0	0	0	0
ASV570	TCGTTTACCGCCATTTAACGTCTAGTAGGGCCTGTATGACTACGCTACCGATCGTTATCTGTAATGTGGCTGTGGCATAATACACAGAATGACGTATAATCGCTGTAACTGCTAATATGTTTACCGCTTATTAACATTTTAGCAGAGCCTGTTGACAGCGGTCTATAATGTCATTTGCAATGCAACCTGAGCTCAGGCGTGACTACCCGCTGAACTTAAGCATATCATTTAGCGGAGGAAAAGAAACTAAAGACCAAGTCTCTGCTA	Metazoa	Nematoda	Chromadorea	Strongylida	Strongylidae	Triodontophorus	Triodontophorus nipponicus	267	1	1	0	0	0	0	0	0	0	0	0	0	0	0	0	0	0	0	0	0	0	0	0	0	0	0	0	0	0	0	1	0	0	0	0	0	0	0	0	0
ASV573	TATAAATACTACAATGTGGCCTGTTACATTGTCTGTCGAATGGCGCTTGCATTCATTTGCAATCCCCATTCTAGAAAAGAAGCATATTGCAACATGTATGTTGACTATGTGTTACTGCTGGTTCGTTTAATGCCTGTTAACGTTCCAGTAGGGCCTGATGACAGCGCTTCGTTATCTGATTTGGCTATAGCTAATTACACAGAATGACATATATTCGTTGTCACTGTTGACTTGTTTACCGCCTACTAACATTTCAGCAGTGCCTGTATGACAACGATCTATATTGTCATTTGCAATGCAACCTGAGCTCAGGCGTGACTACCCGCTGAACTTAAGCATATCACTT	Metazoa	Nematoda	Chromadorea	Strongylida	Strongylidae	Cylicostephanus	Cylicostephanus longibursatus	346	1	1	0	0	0	0	0	0	0	0	0	0	0	0	0	0	0	0	0	0	0	0	0	0	0	0	0	0	0	0	0	0	0	0	0	0	0	0	0	0
[truncated: 61 more columns]
