# Supplementary material for: Molecular analysis of feces reveals gastrointestinal nematodes in reintroduced wild asses of the Negev desert
Source: Int J Parasitol Parasites Wildl. 2024 Aug 29;25:100980. doi: 10.1016/j.ijppaw.2024.100980 (PMC11402423; doi:10.1016/j.ijppaw.2024.100980)
Supplement: Multimedia component 3 [file mmc3.xlsx]

## Sheet: Sheet1
Data S3. ASV taxonomic classification and number of reads across seasons and habitats
Season: WI = Winter, SP = Spring, SU= Summer, FA = Fall
Site: R = H1, C = H2, E = H3, A = D1, F = D2
ASV	Sequence	Class	Order	Family	Genus	Species	Length	Prevalance	Total	WI.C5	WI.C8	WI.C12	WI.C15	WI.A4	WI.A8	WI.A10	WI.A14	WI.A15	WI.E1	WI.E3	WI.E6	WI.E13	WI.E16	WI.R1	WI.R2	WI.R5	WI.R13	WI.R17	SP.A1	SP.A5	SP.A6	SP.A10	SP.A11	SP.C1	SP.C3	SP.C4	SP.C5	SP.C10	SP.E1	SP.E4	SP.E7	SP.E11	SP.E14	SP.R5	SP.R10	SP.R11	SP.R13	SP.R14	SP.F1
ASV001	TATATGTGTACTACAATGTAGCCTGTTAAACATTGTTTGTCGAATGGTGTATACATATTCAAATTGTATCCCCCATTCTAGAAAAGAATCAATTGCAACATGTATATTATTTTTGATATACACAGTATGTCATGGATTTATTCTCACTACTTAATTGTTTACCGACTTATTAACAATTTAGTAGAGCCTGTATGAAGAATCAAATCTAATGACATTTGCAATGCAACCTGAACTCAGGCGTGACTACCCGCTGAACTTAAGCATATCATTT	Chromadorea	Strongylida	Strongylidae	Strongylus	Strongylus vulgaris	271	83	1294217	22771	23553	3555	51232	0	0	17718	0	7478	33130	2946	22831	32961	21189	24039	26616	24172	19045	17452	5356	0	0	0	0	9735	19742	8725	6588	15062	43058	34990	22924	23174	32191	35291	29839	26	39897	850	7851
ASV002	TATATGTGTACTACAATGTAGCCTGTTAAACATTGTTTGTCGAATGGTGTATACATCTAGAATTGTATCCCCCATTCTAGAAAAGAATCAATTGCAACATGTATATTATTTTTGATATACACAGTATGTCATGGATTTATTCTCACTACTTAATTGTTTACCGACTTATTAACAATTTAGTAGAGCCTGTATGAAGAATCAAATCTAATGACATTTGCAATGCAACCTGAACTCAGGCGTGACTACCCGCTGAACTTAAGCATATCATTT	Chromadorea	Strongylida	Strongylidae	Strongylus	Strongylus vulgaris	270	78	732971	11197	21354	1377	33884	0	0	4130	0	5018	14799	0	18894	17469	15982	19848	2839	8891	16493	10041	12180	0	0	0	0	6117	10484	4441	4160	11843	12423	17948	15913	18320	15211	11085	9834	0	4854	407	15560
ASV003	TATAAATACTACAATGTGGCCTGTTACATTGTCTGTCGAATGGCGCTTGCATTCATTTGCAATCCCCATTCTAGAAAAGAAGCATATTGCAACATGTATGTTGACTATGCCTTAACAGAAGTGAATGCGTTGTTACTGCTGGTTCGTTTAATGCCTGTTAACGTTCCAGTAGGGCCTGATGACAGCGCTTCGTTATCTGATTTGGCTATAGCTAATTACACAGAATGACATATATTCGTTGTCACTGTTGACTTGTTTACCGCCTACTAACATTTCAGCAGTGCCTGTATGACAACGTTCTATATTGTCATTTGCAATGCAACCTGAGCTCAGGCGTGACTACCCGCTGAACTTAAGCATATCACTT	Chromadorea	Strongylida	Strongylidae	Cylicostephanus	Cylicostephanus longibursatus	367	50	345448	0	0	27570	0	3391	3464	11718	4179	1708	0	1474	0	0	0	0	0	0	0	0	0	0	0	2590	353	13796	23	0	25150	0	0	0	0	35	0	0	0	0	0	3753	0
ASV004	TATAAATACTACAATGTGGCCTGTTACATTGTTTGTCGAATGGCGCTTGCATTCATTTGCAATCCCCATTCTAGAAAAGAAGCATATTGCAACATGTAAGTTGGCGATGCCTTACGAACAGAAGTGAATGCGCTGTTACTGCTGGATCGTTTAATGCCTGTTAACATTCCAGTGGGGCCTGATGACAGCGCTTCGTTATCTGATTTGGCTATGGCCAACTACACAGAATGACATATATTCGTTGTCACTGTTGACTTGTTTACCGCCTACTAACATTTCAGCAGTGCCTGTATGACAACGTTATATATTGTCATTTGCAATGCAACCTGAGCTCAGGCGTGACTACCCGCTGAACTTAAGCATATCATTT	Chromadorea	Strongylida	Strongylidae	unclassified	unclassified	370	55	165321	844	563	0	0	891	12474	0	2387	0	0	3236	0	0	134	4288	10848	6105	0	257	0	0	0	6672	7329	0	0	4985	37	6452	0	0	0	0	460	0	11	0	0	1158	0
ASV005	TATAAATACTACAATGTGGCCTGTTACATTGTTTGTCGAATGGCGCTTTCATTTATTTGAAATCCCCATTCTAGAAAAGAAGCATATTGCAACATGTACGTTGGCCATGCCTTAGGAACAGAGGTGAACGCGTTGTTACTGCTGGATCGTTTAATGCCTGTTAACATTCCAGCGGGGCCTGATGACAGCGCTTCGTTATCTGATTTGGCTATGGCTAACTACACAGAATGACATATATTCGTTGTCACTGTTGATTTGTTTACCGCCTATTAACATTTCAAGAGTGCCTGTATGACAACGTTCTATATCGTCATTTGCAATGCAACCTGAGCTCAGGCGTGACTACCCGCTGAACTTAAGCATATCATTT	Chromadorea	Strongylida	Strongylidae	Cyathostomum	Cyathostomum montgomeryi	370	56	127306	1375	2577	0	0	39	0	0	0	0	0	6454	5512	0	1061	131	1654	2890	1160	11308	0	0	0	0	0	0	5915	8400	0	2043	972	0	3241	266	15	0	3348	0	0	5826	151
ASV006	TATAAATACTACAATGTGGCCTGTTACATTGTTTGTCGAATGGCGCTTGCATTCATTTGCAATCCCCATTCTAGAAAAGAAGCATATTGCAACATGTATGTTGGCTATGTTAGAAAAAGAAGTGAATGCGTTGTTACTGCTGGATCGTTTAATGCCTGTTAACGTTCCAGCAGGGCCTGATGACAGCGCTTCGTTATCTGATTTGGCTATAGCTAATTACACAGAATGACATATATTCGTTGTCAGTGTTGACTTGTTTACCGCCTACTAACATTTCAGCAGTGCCTGTATGACAACGTTCTATAATGGCATTTGCAATGCAACCTGAGCTCAGGCGTGACTACCCGCTGAACTTAAGCATATCATTT	Chromadorea	Strongylida	Strongylidae	Cylicostephanus	Cylicostephanus longibursatus	368	61	103914	0	0	302	0	9991	4041	10935	5092	9375	0	462	82	0	0	13	30	0	0	143	0	0	0	6926	6087	0	104	0	0	98	0	0	0	2151	13	305	119	0	2177	603	247
ASV007	TATATGTGTACTACAATGTAGCCTGTTAAACATTGTTTGTCGAATGGTGTATACATATTCAAATTGTATCCCCCATTCTAGAAAAGAATCAATTGCAACATGTATATTATTTTTGATATACACAGTATGTCATGGATTTATTCTCACTACTTAATAGTTTACCGACTTATTAACAATTTAGTAGAGCCTGTATGAAGAATCAAATCTAATGACATTTGCAATGCAACCTGAACTCAGGCGTGACTACCCGCTGAACTTAAGCATATCATTT	Chromadorea	Strongylida	Strongylidae	Strongylus	Strongylus vulgaris	271	55	88817	967	1413	0	1001	0	0	0	0	1645	797	0	2881	2015	7368	857	1893	2776	2263	1210	0	0	0	0	0	539	2778	0	516	1008	0	1438	893	3209	1722	3696	282	0	2526	248	0
ASV008	TATAAATACTACAATGTGGCCTGTTACATTGTTTGTCGAATGGCGCTTTCATTTATTTGAAGTCCCCATTCTAGAAAAGAAGCATATTGCAACATGTACGTTGGCTATGCCTTAAGAACAGAGGTGAACGCGTTGTTACTGCTGGATCGTTTAATGCCTGTTAACATTCCAGCGGGGCCTGATGACAGCGCTTCGTTATCTGATTTGGCTATGGCTAACTACACAGAATGACATATATTCGTTGTCACTGTTGATTTGTTTACCGCCTATTAACATTTCGAGAGTGCCTGTATGACAACGTTCTATATCGTCATTTGCAATGCAACCTGAGCTCAGGCGTGACTACCCGCTGAACTTAAGCATATCATTT	Chromadorea	Strongylida	Strongylidae	Cyathostomum	Cyathostomum montgomeryi	370	31	73759	6875	531	0	0	0	0	0	0	0	0	5949	363	0	0	305	0	0	1230	71	0	0	0	0	0	0	0	5233	0	1649	5135	0	282	0	0	0	0	7305	0	3717	0
ASV009	TATAAATACTACAATGTGGCCTGTTACATTGTTTGTCGAATGGCGCTTGCATTCATTTGCAATCCCCATTCTAGAAAAGAAGCATATTGCAACATGTATGTTGGCTATGCCCTAACAGAAGTGGATGCGTTGTTACTGCTGGTTCGTTTAATGCCTGTTAACGTTCCAGTAGGGCCTGATGACAGCGCTTCGTTATCTGATTTGGCTATAGCTAATTACACAGAATGACATATATTCGTTGTCACTGTTGACTTGTTTACCGCCTACTAACATTTCAGCAGTGCCTGTATGACAACGATCTATATTGTCATTTGCAATGCAACCTGAGCTCAGGCGTGACTACCCGCTGAACTTAAGCATATCACTT	Chromadorea	Strongylida	Strongylidae	Cylicostephanus	Cylicostephanus longibursatus	367	40	58646	0	0	4128	0	745	965	1243	1062	443	0	554	0	0	0	0	0	0	0	0	0	0	0	354	232	1717	0	0	3476	0	0	0	0	0	0	0	0	0	0	1047	0
ASV010	TATAAATACTACAATGTGGCCTGTTACATTGTTTGTCGAATGGCGCTTGCATTCATTTGCAATCCCCATTCTAGAAAAGAAGCATATTGCAACATGTATGTTGGCTATGCCCTAACAGAAGTGGATGCGTTGTTACTGCTGGTTCGTTTAATGCCTGTTAACGTTCCAGTAGGGCCTGATGACAGCGCTTCGTTATCTGATTTGGCTATAGCTAATTACACAGAATGACATATATTCGTTGTCACTGTTGACTTGTTTACCGCCTACTAACATTTCAGCAGTGCCTGTATGACAACGTTCTATATTGTCATTTGCAATGCAACCTGAGCTCAGGCGTGACTACCCGCTGAACTTAAGCATATCACTT	Chromadorea	Strongylida	Strongylidae	Cylicostephanus	Cylicostephanus longibursatus	367	46	52066	0	0	5244	0	220	218	609	683	77	0	71	0	0	0	0	0	0	0	0	0	0	0	179	14	1927	0	0	4258	0	0	0	0	0	0	0	0	0	0	345	0
ASV011	TATAAATACTACAATGTGGCCTGTTACATTGTTTGTCGAATGGCGCTTGCATTCATTTGCAATCCCCATTCTAGAAAAGAAGCATATTGCAACATGTATGTTGACTATGCCTTAACAGAAGTGAATGCGTTGTTACTGCTGGTTCGTTTAATGCCTGTTAACGTTCCAGTAGGGCCTGATGACAGCGCTTCGTTATCTGATTTGGCTATAGCTAATTACACAGAATGACATATATTCGTTGTCACTGTTGACTTGTTTACCGCCTACTAACATTTCAGCAGTGCCTGTATGACAACGTTCTATATTGTCATTTGCAATGCAACCTGAGCTCAGGCGTGACTACCCGCTGAACTTAAGCATATCACTT	Chromadorea	Strongylida	Strongylidae	Cylicostephanus	Cylicostephanus longibursatus	367	41	41741	0	0	3161	0	578	580	1246	923	298	0	199	0	0	0	0	0	0	0	0	0	0	0	558	107	1302	0	0	2811	0	0	0	0	0	0	0	0	0	0	423	0
ASV012	TATAAATACTACAATGTGGCCTGTTACATTGTTTGTCGAATGGCGCTTGCATTCATTTGCAATCCCCATTCTAGAAAAGAAGCATATTGCAACATGTATGTTGGCTATGCCCTAACAGAAGTGGATGCGTTGTTACTGCTGGTTCGTTTAATGCCTGTTAACGTTCCAGTAGGGCCTGATGACAGCGCTTCGTTATCTGATTTGGCTATAGCTAATTACACAGAATGACATATATTCGTTGTCACTGTTGACTTGTTTACCGCCTACTAACATTTCAGCAGTGCCTGTATGACAACGATCTATATCGTCATTTGCAATGCAACCTGAGCTCAGGCGTGACTACCCGCTGAACTTAAGCATATCACTT	Chromadorea	Strongylida	Strongylidae	Cylicostephanus	Cylicostephanus longibursatus	367	39	39895	0	0	2712	0	424	352	1582	827	290	0	0	0	0	0	0	0	0	0	0	0	0	0	531	0	1335	0	0	1961	0	0	0	0	0	0	0	0	0	0	297	0
ASV013	TATAAATACTACAATGTGGCCTGTTACATTGTTTGTCGAATGACGCTTGCATTCATTTGCAATCCCCATTCTAGCAAAGAAGCATATTGCAACATGTACGTTAGCTATGCCTTAATAACAGAAGTGAATGCGTTGTTACTGCTGGATCCTGTTAACGTGCCATCCTGTTAACGTTCCAGCGGGGCCTGATGACAGCGCTGCGTTATCTGATTTGGCTATGGCTAACTACACGGAATGACATATATTCGTTGTCACTGTTGACTTGTTTACCGCCTACTAACATTTCAGCAGTGCCTGTATGACAGCGTTCTATATTGTCATTTGCAATGCAACCTGAGCTCAGGCGTGACTACCCGCTGAACTTAAGCATATCATTT	Chromadorea	Strongylida	Strongylidae	Coronocyclus	Coronocyclus labratus	377	11	38317	0	0	0	0	1583	4425	0	547	0	0	165	0	0	0	0	0	0	0	0	0	0	0	0	277	0	0	0	0	0	0	0	0	0	0	0	0	0	0	442	272
ASV014	TATATATACTACAATGTGGCCTGTAACATTGTTTGTCGAATGGCGCTTGCATTCATTTGCAATCCCCGTTCTAGTTAAGAAATATTGCAACATGTATATTGCTTAGTCACAATTCAGATTAACGTGAATAGTCACTACTAGATCGTTTACCGCCATTTAACGTCTAGTAGGGCCTGTATGACTACGCTACCGATCGTTATCTGTAATGTGGCTGTGGCATACTACACAGAATGACGTATAATCGCTGTAACTGCTAATATGTTTACCGCTTATTAACATTTTAGCAGGGCCTGTTGACAGCGGTCTATAATGTCATTTGCAATGCAACCTGAGCTCAGGCGTGACTACCCGCTGAACTTAAGCATATCATTT	Chromadorea	Strongylida	Strongylidae	Triodontophorus	Triodontophorus nipponicus	372	22	36332	1394	1317	0	0	0	0	111	0	760	0	606	212	1352	1048	83	0	402	0	0	10100	10088	0	110	0	0	2974	0	0	577	0	0	215	0	185	0	0	0	0	328	0
ASV015	TATAAATACTACAATGAGGCCTGTTACATTGTTTGTCGAATGGCGCTTGCATTCATTTGCAATCCCCATTCTAGAAAAGAAGCTAATTGCAACATGTACGTTAACTATTCCTTAATAACAGAAGTGAATGCGTTGTTACTGCTGGATCGTTTAATGCCTGTTAACGTTCCAGCGGGGCCTGATGACAGCGCTTCGTTATCTGATTTGGCCATGGCTAACTACACAGAATGACATATATTCGTTGTCACTGTTGACTTGTTTACCGCCTACTAACATTTCAGCAGTGCTTGTATGACAACGTTCTATATTGTCATTTGCAATGCAACCTGAGCTCAGGCGTGACTACCCGCTGAACTTAAGCATATCATTT	Chromadorea	Strongylida	Strongylidae	Coronocyclus	Coronocyclus labratus	370	29	35731	361	0	0	0	0	0	0	322	560	0	0	0	0	0	0	0	0	1924	0	173	22999	0	0	0	0	0	0	0	0	0	0	208	0	0	0	0	0	0	1256	0
ASV016	TATAAATACTACAATGTGGCCTGTTACATTGTCTGTCGAATGGCGCTTGCATTCATTTGCAATCCCCATTCTAGAAAAGAAGCATATTGCAACATGTATGTTGACTATGCCTTAACAGAAGTGAATGCGTTGTTACTGCTGGTTCGTTTAATGCCTGTTAACGTTCCAGTAGGGCCTGATGACAGCGCTTCGTTATCTGATTTGGCTATAGCTAATTACACAGAATGACATATATTCGTTGTCACTGTTGACTTGTTTACCGCCTACTAACATTTCAGCAGTGCCTGTATGACAACGATCTATATTGTCATTTGCAATGCAACCTGAGCTCAGGCGTGACTACCCGCTGAACTTAAGCATATCACTT	Chromadorea	Strongylida	Strongylidae	Cylicostephanus	Cylicostephanus longibursatus	367	41	31102	0	0	3395	0	62	97	273	256	39	0	56	0	0	0	0	0	0	0	0	0	0	0	37	8	1311	0	0	3207	0	0	0	0	0	0	0	0	0	0	255	0
ASV017	TATAAATACTACAATGTGGCCTGTTACATTGTTTGTCGAATGACGCTTGCATTCATTTGCAATCCCCATTCTAGCAAAGAAGCATATTGCAACATGTACGTTAGCTATGCCTTAATAACAGAAGTGTATGCGTTGTTACTGCTGGATCCTGTTAACGTGCCATCCTGTTAACGTTCCAGCGGGGCCTGATGACAGCGCTGCGTTATCTGATTTGGCTATGGCTAACTACACGGAATGACATATATTCGTTGTCACTGTTGACTTGTTTACCGCCTACTAACATTTCAGCAGTGCCTGTATGACAGCGTTCTATATTGTCATTTGCAATGCAACCTGAGCTCAGGCGTGACTACCCGCTGAACTTAAGCATATCATTT	Chromadorea	Strongylida	Strongylidae	Coronocyclus	Coronocyclus labratus	377	5	33019	0	0	0	0	3290	5402	0	0	0	0	0	0	0	0	0	0	0	0	0	0	0	0	0	0	0	0	0	0	0	0	0	0	0	0	0	0	0	0	0	0
ASV018	TATAAATACTACAATGTGGCCTGTTACATTGTTTGTCGAATGGCGCTTTCATTTATTTGAAATCCCCATTCTAGAAAAGAAGCATATTGCAACATGTACGTTGGCCATGCCTTAGGAACAGAGGTGAACGCGTTGTTACTGCTGGATCGTTTAATGCCTGTTAACATTCCAGCGGGGCCTGATGACAGCGCTTCGTTATCTGATTTGGCTATGGCTAACTACACAGAATGACATATATTCGTTGTCACTGTTGATTTGTTTACCGCCTATTAACATTTCAAGAGTGCCTGTATGGCAACGTTCTATATCGTCATTTGCAATGCAACCTGAGCTCAGGCGTGACTACCCGCTGAACTTAAGCATATCATTT	Chromadorea	Strongylida	Strongylidae	Cyathostomum	Cyathostomum montgomeryi	370	24	29047	1493	1354	0	0	0	0	0	0	0	0	662	0	0	0	129	0	0	0	0	0	0	0	0	0	0	2507	0	0	0	3257	0	0	0	0	0	0	0	0	1376	0
ASV019	TATATATACTACAATGTGGCCTGTAACATTGTTTGTCGAATGGCGCTTGCATTCATTTGCAATCCCCGTTCTAGTTAAGAAATATTGCAACATGTATATTGCTTAGTCACAATTCAGATTAACGTGAATAGTCACTACTAGATCGTTTACCGCCATTTAACGTCTAGTAGGGCCTGTATGACTACGCTACCGATCGTTATCTGTAATGTGGCTGTGGCATAATACACAGAATGACGTATAATCGCTGTAACTGCTAATATGTTTACCGCTTATTAACATTTTAGCAGGGCCTGTTGACAGCGGTCTATAATGTCATTTGCAATGCAACCTGAGCTCAGGCGTGACTACCCGCTGAACTTAAGCATATCATTT	Chromadorea	Strongylida	Strongylidae	Triodontophorus	Triodontophorus nipponicus	372	22	28742	1491	1543	0	0	0	0	54	0	1412	0	597	147	1225	847	97	0	308	0	0	6117	6417	0	545	0	107	3103	0	0	87	33	0	94	0	0	0	0	0	0	355	0
ASV020	TATAAATACTACAATGTGGCCTGTTACATTGTTTGTCGAATGGCGCTTGCATTCATTTGCAATCCCCATTCTAGAAAAGAAGCATATTGCAACATGTATGTTGGCTATGTTAGAAAAAGAAGTGAATGCGTTGTTACTGCTGGATCGTTTAATGCCTGTTAACGTTCCAGCAGGGCCTGATGACAGCGCTTCGTTATCTGATTTGGCTATAGCTAATTACACAGAATGACATATATTCGTTGTCACTGTTGACTTGTTTACCGCCTACTAACATTTCAGCAGTGCCTGTATGACAACGTTCTATAATGTCATTTGCAATGCAACCTGAGCTCAGGCGTGACTACCCGCTGAACTTAAGCATATCATTT	Chromadorea	Strongylida	Strongylidae	Cylicostephanus	Cylicostephanus longibursatus	368	33	28747	0	0	49	0	2797	104	2102	890	1519	0	1534	0	0	0	0	0	0	0	150	0	0	0	1188	2514	0	0	0	0	0	0	0	0	354	0	0	0	0	158	507	1477
ASV021	TATAAATACTACAATGTGGCCTGTTACATTGTCTGTCGAATGGCGCTTGCATTCATTTGCAATCCCCATTCTAGAAAAGAAGCATATTGCAACATGTATGTTGACTATGCCTTAACAGAAGTGAATGCGTTGTTACTGCTGGTTCGTTTAATGCCTGTTAACGTTCCAGTAGGGCCTGATGACAGCGCTTCGTTATCTGATTTGGCTATAGCTAATTACACAGAATGACATATATTCGTTGTCACTGTTGACTTGTTTACCGCCTACTAACATTTCAGCAGTGCCTGTATGACAACGATCTATATCGTCATTTGCAATGCAACCTGAGCTCAGGCGTGACTACCCGCTGAACTTAAGCATATCACTT	Chromadorea	Strongylida	Strongylidae	Cylicostephanus	Cylicostephanus longibursatus	367	39	23876	0	0	2570	0	54	41	406	199	23	0	0	0	0	0	0	0	0	0	0	0	0	0	86	0	1000	0	0	2039	0	0	0	0	0	0	0	0	0	0	102	0
ASV022	TATAAATACTACAATGTAGCCTGTTACATTGTTTGTCGAATGGCGCTTGCATTTATTTGCAATCCCCATTCTAGAAAAGAAGCATATTGCAACATGTATGTTGGCTATGCCCTAGAAACAGAAGTGAATGCGTTGTTACTGCTGGATCGTTGAATGCCTGACAACGTTCCAGCAGGGCCTGATGACAGCGCTTCGCTATCTGATTTGGCTATAGCTAATTACACAGAATGACATATATTCGTTGTCACTGTTGACTTGTTTACCGCCTACTAACATTTCAGCAGTGCCTGTATGACAACGTTCTATATTGTCATTTGCAATGCAACCTGAGCTCAGGCGTGACTACCCGCTGAACTTAAGCATATCATTT	Chromadorea	Strongylida	Strongylidae	Cylicostephanus	Cylicostephanus longibursatus	370	51	26362	0	0	63	0	1687	659	1376	859	2503	0	338	36	0	0	0	0	0	0	37	0	0	0	1980	1689	0	0	0	0	0	0	0	0	180	0	44	0	0	154	90	273
ASV023	TATAAATACTACAATGTGGCCTGTTACATTGTTTGTCGAATGGCGCTTTCATTTATTTGAAGTCCCCATTCTAGAAAAGAAGCATATTGCAACATGTACGTTGGCTATGCCTTAAGAACAGGTGAACGCGTTGTTACTGCTGGATCGTTTAATGCCTGTTAACATTCCAGCGGGGCCTGATGACAGCGCTTCGTTATCTGATTTGGCTATGGCTAACTACACAGAATGACATATATTCGTTGTCACTGTTGATTTGTTTACCGCCTATTAACATTTCGAGAGTGCCTGTATGACAACGTTCTATATCGTCATTTGCAATGCAACCTGAGCTCAGGCGTGACTACCCGCTGAACTTAAGCATATCATTT	Chromadorea	Strongylida	Strongylidae	Cyathostomum	Cyathostomum montgomeryi	368	10	21033	0	0	0	0	0	0	0	0	0	0	0	0	0	0	0	0	0	0	0	0	0	0	0	0	0	0	0	0	0	0	0	0	0	0	0	0	0	0	0	0
ASV024	TATAAATACTACAATGTGGCCTGTTACATTGTTTGTCGAATGACGCTTGCATTCATTTGCAATCCCCATTCTAGCAAAGAAGCATATTGCAACATGTACGTTAGCTATGCCTCAATAACAGAAGTGAATGCGTTGTTACTGCTGGATCCTGTTAACGTGCCATCCTGTTAACGTTCCAGCGGGGCCTGATGACAGCGCTGCGTTATCTGATTTGGCTATGGCTAACTACACGGAATGACATATATTCGTTGTCACTGTTGACTTGTTTACCGCCTACTAACATTTCAGCAGTGCCTGTATGACAGCGTTCTATATTGTCATTTGCAATGCAACCTGAGCTCAGGCGTGACTACCCGCTGAACTTAAGCATATCATTT	Chromadorea	Strongylida	Strongylidae	Coronocyclus	Coronocyclus labratus	377	7	20300	0	0	0	0	927	0	0	0	0	0	0	0	0	0	0	0	0	0	0	0	0	0	0	0	0	0	0	0	0	0	0	0	0	0	0	0	0	0	1158	5254
ASV025	TATATATACTACAATGTGGCCTGTAACATTGTTTGTCGAATGGCGCTTGCATTCATTTGCAATCCCCGTTCTAGTTAAGAAATATTGCAACATGTATATTGCTTAGTCACAATTCAGATTAACGTGAATAGTCACTACTAGATCGTTTACCGCCATTTAACGTCTAGTAGGGCCTGTATGACTACGCTACCGATCGTTATCTGTAATGTGGCTGTGGCATACTACACAGAATGACGTATAATCGCTGTAACTGCTAATATGTTTACCGCTTATTAACATTTTAGCAGGGCCTGTTGACAGCGGTCTGTAATGTCATTTGCAATGCAACCTGAGCTCAGGCGTGACTACCCGCTGAACTTAAGCATATCATTT	Chromadorea	Strongylida	Strongylidae	Triodontophorus	Triodontophorus nipponicus	372	21	19213	641	788	0	0	0	0	102	0	861	0	353	0	996	401	37	0	0	82	0	7546	5145	0	202	0	228	348	0	46	291	0	0	0	0	113	0	0	0	0	247	0
ASV027	TATAAATACTACAATGTGGCCTGTTACATTGTTTGTCGAATGGCGCTTGCATTCATTTGCAATCCCCATTCTAGAAAAGAAGCATATTGCAACATGTATGTTGGCTCTGCCTGAGGAACAGAAGTGAATGCGTTGTTACTGCTAGATGGTTTAATGCCTGTTAACGTTCCAGCAGGGCCTGATGACAGCGCTTCGTTATCTGATTTGGCTATAGCTAATTACACAGAATGACATATATTCGTTGTCACTGTTGACTTGTTTACCGCCTACTAACATTTCAGCAGTGCCTGTATGACAACGTTCTATAATGTCATTTGCAATGCAACCTGAGCTCAGGCGTGACTACCCGCTGAACTTAAGCATATCATTT	Chromadorea	Strongylida	Strongylidae	Cylicostephanus	Cylicostephanus longibursatus	370	25	18317	0	0	35	0	1422	0	0	687	2771	0	0	0	0	0	0	0	0	26	0	0	0	499	792	1296	0	0	0	0	0	0	0	7	0	0	0	0	0	17	218	0
ASV028	TATAAATACTACAATGTGGCCTGTTACATTGTTTGTCGAATGGCGCTTGCATTCATTTGCAATCCCCATTCTAGAAAAGAAGCATATTGCAACATGTATGTTGGCTATGCCCTAACAGAAGTGGATGCGTTGTTACTGCTGGTTCGTTTAATGCCTGTTAACGTTCCAGTAGGGCCTGATGACAGCGCTTCGTTATCTGATTTGGCTATAGCTAATTACACAGAATGACATATATTCGTTGTCACTGTTGACTTGTTTACCGCCTACTAACATTTCAGCAGTGCCTGTATGACAACGATCTATATCGTCATTTGCAATGCAACCTGAGCTCAGGCGTGACTACCCGCTGAACTTAAGCATATCATTT	Chromadorea	Strongylida	Strongylidae	Cylicostephanus	Cylicostephanus longibursatus	367	41	16835	0	0	695	0	205	245	172	301	61	0	88	0	0	0	0	0	0	0	0	0	0	0	372	0	377	0	0	461	0	0	0	0	0	0	0	0	0	0	120	0
ASV029	TATAAATACTACAATGTGGCCTGTTACATTGTTTGTCGAATGGCGCTTGCATTCATTTGCAATCCCCATTCTAGAAAAGAAGCATGTTGCAACATGTATGTTGGCTATGTTAGAAAAAGAAGTGAATGCGTTGTTACTGCTGGATCGTTTAATGCCTGTTAACGTTCCAGCAGGGCCTGATGACAGCGCTTCGTTATCTGATTTGGCTATAGCTAATTACACAGAATGACATATATTCGTTGTCAGTGTTGACTTGTTTACCGCCTACTAACATTTCAGCAGTGCCTGTATGACAACGTTCTATAATGGCATTTGCAATGCAACCTGAGCTCAGGCGTGACTACCCGCTGAACTTAAGCATATCATTT	Chromadorea	Strongylida	Strongylidae	Cylicostephanus	Cylicostephanus longibursatus	368	17	16855	0	0	0	0	1103	820	0	0	567	0	0	0	0	0	0	0	0	0	0	0	0	0	1444	782	0	0	0	0	0	0	0	0	0	0	0	0	0	0	0	1040
ASV032	TATAAATACTACAATGTGGCCTGTTACATTGTTTGTCGAATGGCGCTTGCATTCATTTGCAATCCCCATTCTAGAAAAGAAGCATATTGCAACATGTAAGTTGGCGATGCCTTACGAACAGAAGTGAATGCGCTGTTACTGCTGGATCGTTTAATGCCTGTTAACATTCCAGTGGGGCCTGATGACAGCGCTTCGTTATCTGATTTGGCTATGGCCAACTACACAGAATGACGTATATTCGTTGTCACTGTTGACTTGTTTACCGCCTACTAACATTTCAGCAGTGCCTGTATGACAACGTTATATATTGTCATTTGCAATGCAACCTGAGCTCAGGCGTGACTACCCGCTGAACTTAAGCATATCATTT	Chromadorea	Strongylida	Strongylidae	unclassified	unclassified	370	19	15275	0	3754	0	0	0	0	0	389	0	0	705	0	0	0	0	621	1333	0	0	0	0	0	0	623	0	0	840	0	413	0	0	0	0	0	0	0	0	0	0	0
ASV033	TATAAATACTACAATGTGGCCTGTTACATTGTCTGTCGAATGGCGCTTGCATTCATTTGCAATCCCCATTCTAGAAAAGAAGCATATTGCAACATGTATGTTGACTATGCCTTAACAGAAGTGAATGCGTTGTTACTGCTGGTTCGTTCAATGCCTGTTAACGTTCCAGTAGGGCCTGATGACAGCGCTTCGTTATCTGATTTGGCTATAGCTAATTACACAGAATGACATATATTCGTTGTCACTGTTGACTTGTTTACCGCCTACTAACATTTCAGCAGTGCCTGTATGACAACGTTCTATATTGTCATTTGCAATGCAACCTGAGCTCAGGCGTGACTACCCGCTGAACTTAAGCATATCACTT	Chromadorea	Strongylida	Strongylidae	Cylicostephanus	Cylicostephanus longibursatus	367	28	13887	0	0	1195	0	0	0	393	215	0	0	0	0	0	0	0	0	0	0	0	0	0	0	0	0	629	0	0	1067	0	0	0	0	0	0	0	0	0	0	198	0
ASV034	TATATGTGTACTACAATGTAGCCTGTTAAACATTGTTTGTCGAATGGTGTATACATATTCAAATTGTATCCCCCATTCTAGAAAAGAATCAATTGCAACATGTATATTATTTTTGATATACACAGTATGTCATGGATTTATTCTCACTACTTAATTGTTTACCGACTTATTAACAATTTAGTAGAGCCTGTATGAAGAATCAAATCTAATGACATTTGCAATGCAACCTGAACTCAGGCGTGACTACCCGCTAAACTTAAGCATATCATTT	Chromadorea	Strongylida	Strongylidae	Strongylus	Strongylus vulgaris	271	32	15168	0	0	0	0	0	0	0	0	0	0	0	0	0	0	0	0	0	0	0	0	0	0	0	0	0	0	0	0	0	0	0	0	0	0	0	0	0	0	0	0
ASV036	TATATGTGTACTACAATGTAGCCTGTTAAACATTGTTTGTCGAATGGTGTATACATATTCAAATTGTATCCCCCATTCTAGAAAAGAATCAATTGCAACATGTATATTATTTTTGATATACACAGTATGTCATGGATTTATTCTCACTACTTAATTGTTTACCAACTTATTAACAATTTAGTAGAGCCTGTATGAAGAATCAAATCTAATGACATTTGCAATGCAACCTGAACTCAGGCGTGACTACCCGCTGAACTTAAGCATATCATTT	Chromadorea	Strongylida	Strongylidae	Strongylus	Strongylus vulgaris	271	14	13399	0	0	0	0	0	0	0	0	0	296	0	0	0	0	0	215	0	0	2631	0	0	0	0	0	0	0	0	0	0	0	420	314	0	260	1211	906	0	1196	0	0
ASV037	TATAAATACTACAATGTGGCCTGTTACATTGTTTGTCGAATGGCGCTTGCATTCATTTGCAATCCCCATTCTAGAAAAGAAGCATATTGCAACATGTATGTTGGCTATGTTAGAAAAAGAAGTGAACGCGTTGTTACTGCTGGATCGTTTAATGCCTGTTAACGTTCCAGCAGGGCCTGATGACAGCGCTTCGTTATCTGATTTGGCTATAGCTAATTACACAGAATGACATATATTCGTTGTCAGTGTTGACTTGTTTACCGCCTACTAACATTTCAGCAGTGCCTGTATGACAACGTTCTATAATGGCATTTGCAATGCAACCTGAGCTCAGGCGTGACTACCCGCTGAACTTAAGCATATCATTT	Chromadorea	Strongylida	Strongylidae	Cylicostephanus	Cylicostephanus longibursatus	368	19	12721	0	0	0	0	963	0	3551	481	803	0	0	0	0	0	0	0	0	0	0	0	0	0	2560	356	0	0	0	0	0	0	0	0	0	0	0	0	0	0	0	0
ASV038	TATAAATACTACAATGTGGCCTGTTACATTGTTTGTCGAATGGCGCTTTCATTTATTTGAAGTCCCCATTCTAGAAAAGAAGCATATTGCAACATGTACGTTGGCTATGCCTTAAGAACAGAGGTGAACGCGTTGTTACTGCTGGATCGTTTAATGCCTGTTAACATTCCAGCGGGGCCTGATGACAGCGCTTCGTTATCTGATTTGGCTATGGCTAACTACACAGAATGACATATATTCGTTGTCACTGTTGATTTGTTTACCGCCTATTAACATTTCAAGAGTGCCTGTATGACAACGTTCTATATCGTCATTTGCAATGCAACCTGAGCTCAGGCGTGACTACCCGCTGAACTTAAGCATATCATTT	Chromadorea	Strongylida	Strongylidae	Cyathostomum	Cyathostomum montgomeryi	370	35	11852	949	248	0	0	14	0	0	0	0	0	1642	334	0	0	19	0	83	209	30	0	0	0	0	0	0	0	1674	0	399	316	0	154	0	0	0	95	0	0	1118	0
ASV040	TATAAATACTACAATGTGGCCTGTTACATTGTTTGTCGAATGGCGCTTGCATTCATTTGCAGTCCCCATTCTAGAAAAGAAGCATATTGCAACATGTATGTTGGCGATGCCTTACGAACAGAAGCGAATGCGCTGTTACTGCTGGATCGTTTAATGCCTGTTAACGTTCCAGTGGGGCCTGATGACAGCAGTTCGTTATCTGATTTGGCTATGGCTAATTACACAGAATGACATATATTCGTTGTCACTGTTGACTTGTTTACCGCCTACTAACATTTCAGCAGCGCCTGTATGACAGCGTTCTATATTGTCATTTGCAATGCAACCTGAGCTCAGGCGTGACTACCCGCTGAACTTAAGCATATCATTT	Chromadorea	Strongylida	Strongylidae	Cylicostephanus	Cylicostephanus longibursatus	370	7	11400	0	0	0	0	0	0	0	0	0	0	0	0	0	0	0	0	0	0	0	0	0	0	0	207	0	0	0	0	0	0	0	0	0	0	0	0	0	0	0	0
ASV041	TATAAATACTACAATGTGGCCTGTTACATTGTTTGTCGAATGGCGCTTGCATTCATTTGCAATCCCCATTCTAGAAAAGAAGCATATTGCAACATGTATGTTGGCTATGTTAGAAAAAGAAGTGAATGCGTTGTTACTGCTGGATCGTTTAATGCCTGTTAACGTTCCAGCAGGGCCTGATGACAGCGCTTCGTTATCTGATTTGGCTATAGCTAATTGCACAGAATGACATATATTCGTTGTCACTGTTGACTTGTTTACCGCCTACTAACATTTCAGCAGTGCCTGTATGACAACGTTCTATAATGTCATTTGCAATGCAACCTGAGCTCAGGCGTGACTACCCGCTGAACTTAAGCATATCATTT	Chromadorea	Strongylida	Strongylidae	Cylicostephanus	Cylicostephanus longibursatus	368	15	11307	0	0	0	0	2225	2395	414	343	0	0	639	150	0	0	0	0	0	0	0	0	0	0	846	175	0	0	0	0	0	0	0	0	0	0	0	0	0	0	0	0
ASV042	TATATATACTACAATGTGGCCTGTAACATTGTTTGTCGAATGGCGCTTGCATTCATTTGCAATCCCCGTTCTAGTTAAGAAATATTGCAACATGTATATTGCTTAGTCACAATTCAGATTAACGTCAATAGTCACTACTAGATCGTTTACCGCCATTTAACGTCTAGTAGGGCCTGTATGACTACGCTACCGATCGTTATCTGTAATGTGGCTGTGGCATAATACACAGAATGACGTATAATCGCTGTAACTGCTAATATGTTTACCGCTTATTAACATTTTAGCAGGGCCTGTTGACAGCGGTCTATAATGTCATTTGCAATGCAACCTGAGCTCAGGCGTGACTACCCGCTGAACTTAAGCATATCATTT	Chromadorea	Strongylida	Strongylidae	Triodontophorus	Triodontophorus nipponicus	372	18	10976	549	939	0	0	0	0	168	0	814	0	213	0	0	263	39	0	0	0	0	2696	1307	0	418	0	0	819	0	18	167	0	0	49	0	0	0	0	0	0	178	0
ASV043	TATATGTGTACTACAATGTAGCCTGTTAAACATTGTTTGTCGAATGGTGTATACATATTCAAATTGTATCCCCCATTCTAGAAAAGAATCAATTGCAACATGTATATTATTTTTGATATACACAATATGTCATGGATTTATTCTCACTACTTAATTGTTTACCGACTTATTAACAATTTAGTAGAGCCTGTATGAAGAATCAAATCTAATGACATTTGCAATGCAACCTGAACTCAGGCGTGACTACCCGCTGAACTTAAGCATATCATTT	Chromadorea	Strongylida	Strongylidae	Strongylus	Strongylus vulgaris	271	12	10273	0	0	0	0	0	0	0	0	0	0	0	294	0	0	0	0	0	0	0	0	0	0	0	0	138	315	0	278	0	0	0	414	352	306	0	0	0	1890	0	0
ASV044	TATAAATACTACAATGTGGCCTGTTACATTGTTTGTCGAATGACGCTTGCATTCATTTGCAATCCCCATTCTAGCAAAGAAGCATATTGCAACATGTACGTTAGCTATGCCTTAATAACAGAAGTGTATGCGTTGTTACGCTGGATCCTGTTAACGTGCCATCCTGTTAACGTTCCAGCGGGGCCTGATGACAGCGCTGCGTTATCTGATTTGGCTATGGCTAACTACACGGAATGACATATATTCGTTGTCACTGTTGACTTGTTTACCGCCTACTAACATTTCAGCAGTGCCTGTATGACAGCGTTCTATATTGTCATTTGCAATGCAACCTGAGCTCAGGCGTGACTACCCGCTGAACTTAAGCATATCATTT	Chromadorea	Strongylida	Strongylidae	Coronocyclus	Coronocyclus labratus	376	5	9894	0	0	0	0	0	0	0	259	0	0	0	0	0	0	0	0	0	0	0	0	0	0	31	238	0	0	0	0	0	0	0	0	0	0	0	0	0	0	0	8998
ASV045	TATAAATACTACAATGTGGCCTGTTACATTGTTTGTCGAATGGCGCTTGCATTCATTTGCAATCCCCATTCTAGAAAAGAAGCATATTGCAACATGTATGTTGGCTATGCCTTAGAAACATACATGAATGCGTTGTTACTGCTGGATCGTTGAATGCCTGTTAACGTTCCAGTAGGGCCTGATGACAGCGCTTCGTTATCTGATTTGGCTATAGCTAATTACACAGAATGACATATATTCGTTGTCACTGTTGACTTGTTTACCGCCTACTAACATTTCAGCAGTGCCTGTATGACAACGTTCTATATTGTCATTTGCAATGCAACCTGAGCTCAGGCGTGACTACCCGCTGAACTTAAGCATATCATTT	Chromadorea	Strongylida	Strongylidae	Cylicostephanus	Cylicostephanus longibursatus	370	21	9555	0	0	13	0	1212	181	0	667	695	0	0	0	0	0	0	0	0	0	36	0	0	0	88	270	0	0	0	0	0	0	0	0	427	0	0	0	0	0	0	0
ASV046	TATAAATACTACAATGTGGCCTGTTACATTGTTTGTCGAATGGCGCTTTCATTCATTTGAAATCCCCATTCTAGAAAAGAAGCATATTGCAACATGTACGTTGGCCATGCCTTAGGAACAGAGGTGAACGCGTTGTTACTGCTGGATCGTTTAATGCCTGTTAACATTCCAGCGGGGCCTGATGACAGCGCTTCGTTATCTGATTTGGCTATGGCTAACTACACAGAATGACATATATTCGTTGTCACTGTTGATTTGTTTACCGCCTATTAACATTTCAAGAGTGCCTGTATGACAACGTTCTATATCGTCATTTGCAATGCAACCTGAGCTCAGGCGTGACTACCCGCTGAACTTAAGCATATCATTT	Chromadorea	Strongylida	Strongylidae	Cyathostomum	Cyathostomum montgomeryi	370	11	7915	0	910	0	0	0	0	0	0	0	0	249	0	0	0	0	0	0	0	0	0	0	0	0	0	0	0	1340	0	494	0	0	0	0	0	0	3883	0	0	237	0
ASV047	TATAAATACTACAATGTGGCCTGTTACATTGTTTGTCGAATGGTGTATACATATTCAAATTGTATCCCCCATTCTAGAAAAGAATCAATTGCAACATGTATATTATTTTTGATATACACAGTATGTCATGGATTTATTCTCACTACTTAATTGTTTACCGACTTATTAACAATTTAGTAGAGCCTGTATGAAGAATCAAATCTAATGACATTTGCAATGCAACCTGAACTCAGGCGTGACTACCCGCTGAACTTAAGCATATCATTT	Chromadorea	Strongylida	Strongylidae	Strongylus	Strongylus vulgaris	267	48	7704	340	138	0	0	0	0	327	0	186	0	122	110	0	140	158	254	237	50	279	0	0	0	0	0	0	104	371	0	307	213	0	84	88	0	0	192	0	0	0	130
ASV048	TATAAATACTACAATGTGGCCTGTTACATTGTTTGTCGAATGGCGCTTTCATTTATTTGAAATCCCCATTCTAGAAAAGAAGCATATTGCAACATGTACGTTGGCCATGCCTTAGGAACAGAGGTGAACGCGTTGTTACTGCTGGATCGTTTAATGCCTGTTAACATTCCAGCAGGGCCTGATGACAGCGCTTCGTTATCTGATTTGGCTATGGCTAACTACACAGAATGACATATATTCGTTGTCACTGTTGATTTGTTTACCGCCTATTAACATTTCAAGAGTGCCTGTATGACAACGTTCTATATCGTCATTTGCAATGCAACCTGAGCTCAGGCGTGACTACCCGCTGAACTTAAGCATATCATTT	Chromadorea	Strongylida	Strongylidae	Cyathostomum	Cyathostomum montgomeryi	370	14	7523	0	0	0	0	0	0	0	0	0	0	0	0	0	0	0	0	0	203	0	0	0	0	0	0	0	0	0	0	0	0	0	366	0	0	0	0	0	0	1240	0
ASV049	TATATGTGTACTACAATGTAGCCTGTTAAACATTGTTTGTCGAATGGTGTATACATCTAGAATTGTATCCCCCATTCTAGAAAAGAATCAATTGCAACATGTATATTATTTTTGATATACACAGTATGTCATGGATTTATTCTCACTACTTAATTGTTTACCGACTTATTAACAATTTAGTAGAGCCTGTATGAAGAATCAAATCTAATGACATTTGCAATGCAACCTGAACTCAGGCGTGACTACCCGCTAAACTTAAGCATATCATTT	Chromadorea	Strongylida	Strongylidae	Strongylus	Strongylus vulgaris	270	22	7218	0	0	0	0	0	0	0	0	0	0	0	0	0	0	0	0	0	0	0	0	0	0	0	0	0	0	0	0	0	0	0	0	0	0	0	0	0	0	0	0
ASV050	TATAAATACTACAATGTGGCCTGTTACATTGTTTGTCGAATGGCGCTTTCATTTATTTGAAATCCCCATTCTAGAAAAGAAGCATATTGCAACATGTACGTTGGCCATGCCTTAGGAACAGAGGTGAATGCGTTGTTACTGCTGGATCGTTTAATGCCTGTTAACATTCCAGCGGGGCCTGATGACAGCGCTTCGTTATCTGATTTGGCTATGGCTAACTACACAGAATGACATATATTCGTTGTCACTGTTGATTTGTTTACCGCCTATTAACATTTCAAGAGTGCCTGTATGACAACGTTCTATATCGTCATTTGCAATGCAACCTGAGCTCAGGCGTGACTACCCGCTGAACTTAAGCATATCATTT	Chromadorea	Strongylida	Strongylidae	Cyathostomum	Cyathostomum montgomeryi	370	9	6989	1824	0	0	0	0	0	0	0	0	0	243	0	0	0	0	0	0	0	0	0	0	0	0	0	0	0	1995	0	0	0	0	0	0	0	0	0	0	0	0	0
ASV051	TATAAATACTACAATGTGGCCTGTTACATTGTCTGTCGAATGGCGCTTGCATTCATTTGCAATCCCCATTCTAGAAAAGAAGCATATTGCAACATGTATGTTGACTATGCCTTAACAGAAGTGAATGCGTTGTTACTGCTGGTTCGTTTAATGCCTGTTAACGTTCCAGTAGGGCCTGATGACAGCGCTTCGTTATCTGATTTGGCTATAGCTAATTACACAGAATGACATATATTCGTTGTCACTGTTGACTTGTTTACCGCCTACTAACATTTCAGCAGTGCCTGTATGACAACGTTCTATATTGTCATTTGCAATGCAACTTGAGCTCAGGCGTGACTACCCGCTGAACTTAAGCATAGCACAT	Chromadorea	Strongylida	Strongylidae	Cylicostephanus	Cylicostephanus longibursatus	367	26	6713	0	0	0	0	0	0	0	0	0	0	0	0	0	0	0	0	0	0	0	0	0	0	0	0	0	0	0	0	0	0	0	0	0	0	0	0	0	0	0	0
ASV052	TATAAATACTACAATGTGGCCTGTTACATTGTTTGTCGAATGGCGCTTGCATTCATTTGCAATCCCCATTCTAGAAAAGAAGCATATTGCAACATGTATGTTGGCTATGCCCTAACAGAAGTGGATGCGTTGTTACTGCTGGTTCGTTTAATGCCTGTTAACGTTCCAGTAGGGCCTGATGACAGCGCTTCGTTGTCTGATTTGGCTATAGCTAATTACACAGAATGACATATATTCGTTGTCACTGTTGACTTGTTTACCGCCTACTAACATTTCAGCAGTGCCTGTATGACAACGATCTATATCGTCATTTGCAATGCAACCTGAGCTCAGGCGTGACTACCCGCTGAACTTAAGCATATCACTT	Chromadorea	Strongylida	Strongylidae	Cylicostephanus	Cylicostephanus longibursatus	367	26	6004	0	0	660	0	169	0	339	0	0	0	0	0	0	0	0	0	0	0	0	0	0	0	223	0	231	0	0	425	0	0	0	0	0	0	0	0	0	0	104	0
ASV053	TATAAATACTACAATGTGGCCTGTTACATTGTTTGTCGAATGACGCTTGCATTCATTTGCAATCCCCATTCTAGCAAAGAAGCATATTGCAACATGTACGTTAGCTATGCCTTAATAATAGAAGTGAATGCGTTGTTACTGCTGGATCCTGTTAACGTGCCATCCTGTTAACGTTCCAGCGGGGCCTGATGACAGCGCTGCGTTATCTGATTTGGCTATGGCTAACTACACGGAATGACATATATTCGTTGTCACTGTTGACTTGTTTACCGCCTACTAACATTTCAGCAGTGCCTGTATGACAGCGTTCTATATTGTCATTTGCAATGCAACCTGAGCTCAGGCGTGACTACCCGCTGAACTTAAGCATATCATTT	Chromadorea	Strongylida	Strongylidae	Coronocyclus	Coronocyclus labratus	377	4	6011	0	0	0	0	0	861	0	62	0	0	0	0	0	0	0	0	0	0	0	0	0	0	0	0	0	0	0	0	0	0	0	0	0	0	0	0	0	0	0	0
ASV054	TATAAATACTACAATGTGGCCTGTTACATTGTTTGTCGAATGGCGCTTGCATTTATTTGCAATCCCCATTCTAGAAAAGAAGCATATTGCAACATGTATGTTGGCTATGCCCTAGAAACAGAAGTGAATGCGTTGTTACTGCTGGATCGTTGAATGCCTGACAACGTTCCAGCAGGGCCTGATGACAGCGCTTCGCTATCTGATTTGGCTATAGCTAATTACACAGAATGACATATATTCGTTGTCACTGTTGACTTGTTTACTGCCTACTAACATTTCAGCAGTGCCTGTATGACAACGTTCTATATTGTCATTTGCAATGCAACCTGAGCTCAGGCGTGACTACCCGCTGAACTTAAGCATATCATTT	Chromadorea	Strongylida	Strongylidae	Cylicostephanus	Cylicostephanus longibursatus	370	21	5822	0	0	0	0	945	652	541	320	390	0	0	0	0	0	0	0	0	0	0	0	0	0	357	257	0	19	0	0	0	0	0	0	125	0	0	15	0	0	0	0
ASV055	TATAAATACTACAATGTGGCCTGTTACATTGTTTGTCGAATGGCGCTTTCATCTATTTGGAATCCCCATTCTAGAAAAGAAGCATATTGCAACATGTACGTTGGCCATGCCTTAGGAACAGAGGTGAACGCGTTGTTACTGCTGGATCGTTTAATGCCTGTTAACATTCCAGCGGGGCCTGATGACAGCGCTTCGTTATCTGATTTGGCTATGGCTAACTACACAGAATGACATATATTCGTTGTCACTGTTGATTTGTTTACCGCCTATTAACATTTCAAGAGTGCCTGTATGACAACGTTCTATATCGTCATTTGCAATGCAACCTGAGCTCAGGCGTGACTACCCGCTGAACTTAAGCATATCATTT	Chromadorea	Strongylida	Strongylidae	Cyathostomum	Cyathostomum montgomeryi	370	6	5779	0	0	0	0	0	0	0	0	0	0	0	0	0	0	0	0	0	0	0	0	0	0	0	0	0	0	0	0	0	0	0	0	0	0	0	5248	0	0	0	0
ASV058	TATATATACTACAATGTGGCCTGTAACATTGTTTGTCGAATGGCGCTTGCATTCATTTGCAATCCCCGTTCTAGTTAAGAAATATTGCAACATGTATATTGCTTAGACACAATTCAGATTAACGTGAATAGTCACTACTAGATCGTTTACCGCCATTTAACGTCTAGTAGGGCCTGTATGACTACGCTACCGATCGTTATCTGTAATGTGGCTGTGGCATACTACACAGAATGACGTATAATCGCTGTAACTGCTAATATGTTTACCGCTTATTAACATTTTAGCAGGGCCTGTTGACAGCGGTCTGTAATGTCATTTGCAATGCAACCTGAGCTCAGGCGTGACTACCCGCTGAACTTAAGCATATCATTT	Chromadorea	Strongylida	Strongylidae	Triodontophorus	Triodontophorus nipponicus	372	2	5324	0	0	0	0	0	0	0	0	0	0	0	0	0	0	0	0	0	0	0	0	4775	0	0	0	0	0	0	0	0	0	0	0	0	0	0	0	0	0	0	0
ASV059	TATAAATACTACAATGTGGCCTGTTACATTGTTTGTCGAATGGTGTATACATCTAGAATTGTATCCCCCATTCTAGAAAAGAATCAATTGCAACATGTATATTATTTTTGATATACACAGTATGTCATGGATTTATTCTCACTACTTAATTGTTTACCGACTTATTAACAATTTAGTAGAGCCTGTATGAAGAATCAAATCTAATGACATTTGCAATGCAACCTGAACTCAGGCGTGACTACCCGCTGAACTTAAGCATATCATTT	Chromadorea	Strongylida	Strongylidae	Strongylus	Strongylus vulgaris	266	41	4713	176	125	0	0	0	0	123	0	115	0	0	0	0	74	141	47	98	0	157	0	0	0	0	0	0	57	192	0	226	74	0	60	58	0	0	96	0	0	0	201
ASV060	TATAAATACTACAATGAGGCCTGTTACATTGTTTGTCGAATGGCGCTTGCATTCATTTGCAATCCCCATTCTAGAAAAGAAGCTAATTGCAACATGTACGTTAACTATTCCTTAATAACAGAAGTGAATGCGTTGTTACTGCTGGATCGTTTAATGCCTGTTAACGTTCCAGCGGGGCCTGATGACAGCGCTTCGTTATCTGATTTGGCCATAGCTAACTACACAGAATGACATATATTCGTTGTCACTGTTGACTTGTTTACCGCCTACTAACATTTCAGCAGTGCCTGTATGACAACGTTCTATATTGTCATTTGCAATGCAACCTGAGCTCAGGCGTGACTACCCGCTGAACTTAAGCATATCATTT	Chromadorea	Strongylida	Strongylidae	Coronocyclus	Coronocyclus labratus	370	6	4739	0	0	0	0	0	0	0	0	0	0	0	0	0	0	0	0	0	2394	0	0	0	0	0	0	0	0	0	0	0	0	0	0	0	0	0	0	0	0	0	0
ASV061	AACGATATAATACAGCATGGATTGTTTTGCTGTGTGTCGAGTGGTACTTGCTGTTTTACAGCGAATCCCATTCAAGTGAAGAAAGTTTGCAACATGGCTCTGTATTGGTGTCAAAGCTCCTGAATGATGTGAACGCGATTGTTACCGTGTCGAATTGTACTCGGTGAGAATGAGATGGATTTGATCGGGGACCTGTTGTGAACAATCGATTGTTCTGACATCATTTGCATTGCAACCTGAGCTCAGGCGTGACTACCCGCTGAACTTAAGCATATCACTT	Chromadorea	Strongylida	Molineidae	Nematodirus	Nematodirus spathiger	280	2	4710	0	0	0	0	0	0	0	0	0	0	0	0	0	0	101	0	0	0	0	0	0	0	0	0	0	0	0	0	0	0	0	0	0	0	0	0	0	0	0	0
ASV062	TATAAATACTACAATGTGGCCTGTTACATTGTCTGTCGAATGGCGCTTGCATTCATTTGCAATCCCCATTCTAGAAAAGAAGCATATTGCAACATGTATGTTGACTATGCCTTAACAGAAGTGAATGCGTTGTTACTGCTGGTTCGTTTAATGCCTGTTAACGTTCCAGTAGGGCCTGATGACAGCGCTTCGTTATCTGATTTGGCTATAGCTAATTACACAGAATGACATATATTCGTTGTCACTGTTGACTTGTTTACCGCCTACTAACATTTCAGCAGTGCCTGTATGACAACGTTCTATATTGTCATTTGCAATGCAACCTGAGCTCAGGCGTGACTACCCGCTAAACTTAAGCATATCACTT	Chromadorea	Strongylida	Strongylidae	Cylicostephanus	Cylicostephanus longibursatus	367	15	4596	0	0	0	0	0	0	0	0	0	0	0	0	0	0	0	0	0	0	0	0	0	0	0	0	0	0	0	0	0	0	0	0	0	0	0	0	0	0	0	0
ASV063	TATAAATACTACAATGTGGCCTGTTACATTGTTTGTCGAATGGCGCTTGCATTCATTTGCAGTCCCCATTCTAGAAAAGAAGCATATTGCAACATGTATGTTGGCGATGCCTTACAAACAGAAGTGAATGTGCTGTTACTGCTGGATCGTTTAATGCCTGTTAACGTTCCAGTGGGGCCTGATGACAGCGCTTCGTTATCTGATTTGGCTATGGCCAACTACACAGAATGACATATATTCGTTGTCACTGTTGACTTGTTTACCGCCTACTAACATTTCAGCAGTGCCTGTATGACAACGTTCTATATTGTCATTTGCAATGCAACCTGAGCTCAGGCGTGACTACCCGCTGAACTTAAGCATATCATTT	Chromadorea	Strongylida	Strongylidae	unclassified	unclassified	370	5	4486	0	0	0	0	0	0	0	0	0	0	0	0	0	3782	0	0	0	0	0	0	0	0	0	557	0	0	0	0	0	0	0	0	0	0	0	0	0	0	0	0
ASV064	TATAAATACTACAATGTGGCCTGTTACATTGTTTGTCGAATGGCGCTTGCATTCATTTGCAATCCCCATTCTAGAAAAGAAGCATATTGCAACATGTAAGTTGGCGATGCCTTACGAACAGAAGTGAATGCGCTGTTACTGCTGGATCGTTTAATGCCTGTTAACATTCCAGTGGGGCCTGATGACAGCGCTTCGTTATCTGATTTGGCTATGGCCAACTACACAGAATGACATATATTCGTTGTCACTGTTGACTTGTTTACCGCCTACTAACATTTCAGCAGTGCCTGTATGACAACGTTGTATATTGTCATTTGCAATGCAACCTGAGCTCAGGCGTGACTACCCGCTGAACTTAAGCATATCATTT	Chromadorea	Strongylida	Strongylidae	unclassified	unclassified	370	8	4219	0	0	0	0	0	0	0	0	0	0	156	0	0	0	0	0	0	0	0	0	0	0	367	0	0	0	0	0	290	0	0	0	0	0	0	0	0	0	157	0
ASV066	TATAAATACTACAATGTGGCCTGTTACATTGTTTGTCGAATGGCGCTTTCAGTTTTTGAAATCCCCATTCTAGAAAAGAAGCATATTGCAACATGTACGTTGGCTATGCCTTAAGAACAGAGGTGAACGCGTTGTTACTGCTGGATCGTTTAATGCCTGTTAACATTCCAGCGGGGCCTGATGACAGCGCTTCGTTATCTGATTTGGCTATGGCTAACTACACAGAATGACATATATTCGTTGTCACTGTTGATTTGTTTACCGCCTATTAACATTTCAAGAGTGCCTGTATGACAACGTTCTATATCGTCATTTGCAATGCAACCTGAGCTCAGGCGTGACTACCCGCTGAACTTAAGCATATCATTT	Chromadorea	Strongylida	Strongylidae	Cyathostomum	Cyathostomum montgomeryi	369	18	4000	300	0	0	0	0	0	0	0	0	0	249	0	0	0	0	0	0	0	0	0	0	0	0	0	0	0	0	0	767	0	0	0	0	0	0	0	0	0	800	0
ASV067	TATAAATACTACAATGAGGCCTGTTACATTGTTTGTCGAATGGCGCTTGCATTTATTTGTAATCCCCATTCTAGAAAAGAAGCTAATTGCAACATGTACGTTAACTATTCCTTAATAACAGAAGTGAATGCGTTGTTACTGCTGGATCGTTTAATGCCTGTTAACGTTCCAGCGGGGCCTGATGACAGCGCTTCGTTATCTGATTTGGCCATAGCTAACTACACAGAATGACATATATTCGTTGTCACTGTTGACTTGTTTACCGCCTACTAACATTTCAGCAGTGCCTGTATGACAACGTTCTATATTGTCATTTGCAATGCAACCTGAGCTCAGGCGTGACTACCCGCTGAACTTAAGCATATCATTT	Chromadorea	Strongylida	Strongylidae	Coronocyclus	Coronocyclus labratus	370	6	3926	0	0	0	0	0	0	0	0	0	0	0	0	0	0	0	0	0	0	0	0	0	0	0	0	0	0	0	0	0	0	0	0	0	0	0	0	0	0	0	0
ASV069	TATAAATACTACAATGTGGCCTGTTACATTGTTTGTCGAATGGCGCTTGCATTCATTTGCAGTCCCCATTCTAGAAAAGAAGCATATTGCAACATGTATGTTGGCGATGCCTTACGAACAGAAGTGAATGCGTTGTTACTGCTGGATCGTTTAATGCCTGTTAACGTTCCAGTGGGGCCTGATGACAGCGCTTCGTTATCTGATTTGGCTATGGCCAACTACACAGAATGACATATATTCGTTGTCACTGTTGACTTGTTTACCGCCTACTAACATTTCAGCAGTGCCTGTATGACAACGTTCTATATTGTCATTTGCAATGCAACCTGAGCTCAGGCGTGACTACCCGCTGAACTTAAGCATATCATTT	Chromadorea	Strongylida	Strongylidae	Cylicostephanus	Cylicostephanus longibursatus	370	15	3867	0	0	0	0	475	0	0	0	0	0	0	0	0	184	1939	0	0	0	0	0	0	0	0	69	0	0	0	0	0	0	0	0	0	41	0	0	0	0	77	0
ASV070	TATAAATACTACAATGTGGCCTGTTACATTGTTTGTCGAATGGCGCTTGCATTCATTTGCAGTCCCCATTCTAGAAAAGAAGCATATTGCAACATGTATGTTGGCGATGCCTTACGAACAGAAGTGAATGCGTTGTTACTGCTGGATCGTTTAATGCCTGTTAACGTTCCAGTGGGGCCTGATGACAGCGCTTCGTTATCTGATTTGGCTATGGCCAACTACACAGAATGACATATATTCGTTGTCACTGTTGACTTGTTTACCGCCTACTAACATTTCAGCAGTGCCTGTGTGACAACGTTCTATATTGTCATTTGCAATGCAACCTGAGCTCAGGCGTGACTACCCGCTGAACTTAAGCATATCATTT	Chromadorea	Strongylida	Strongylidae	Cylicostephanus	Cylicostephanus longibursatus	370	3	3830	0	0	0	0	0	0	0	0	0	0	0	0	0	41	0	0	0	0	0	0	0	0	0	0	0	0	0	0	0	0	0	0	0	0	0	0	0	0	0	0
ASV071	TATAAATACTACAATGTAGCCTGTTACATTGTTTGTCGAATGGCGCTTGCATTTATTTGCAATCCCCATTCTAGAAAAGAAGCATATTGCAACATGTATGTTGGCTATGCCCTAGAAACAGAAGTGAATGCGTTGTTACTGCTGGATCGTTGAATGCCTGACAACGTTCCAGCAGGGCCTGATGACAGCGCTTCGCTATCTGATTTGGCTATAGCTAATTACACAGAATGACATATATTCGTTGTCACTGTTGACTTGTTTACCGCCTACTAACATTTCAGCAGTGCCTGTATGACAACGTTCTATATTGTCATTTGCAATGCAACCTGAGCTCAGGCGTGACTACCCGCTGAACTTAAGCATATCACTT	Chromadorea	Strongylida	Strongylidae	Cylicostephanus	Cylicostephanus longibursatus	370	21	3661	0	0	75	0	202	105	398	193	228	0	0	0	0	0	0	0	0	0	0	0	0	0	293	0	0	0	0	0	0	0	0	0	0	0	0	0	0	0	0	0
ASV072	TATAAATACTACAATGTGGCCTGTTACATTGTTTGTCGAATGGCGCTTGCATTCATTTGCAATCCCCATTCTAGAAAAGAAGCATATTGCAACATGTATGTTGGCTATGCCTGAGGAACAGAAGTGAATGCGTTGTTACTGCTGGATCGTTTAATGCCTGTTAACGTTCCAGCAGGGCCTGATGACAGCGCTTCGTTATCTGATTTGGCTATAGCTAATTACACAGAATGACATATATTCGTTGTCACTGTTGACTTGTTTACCGCCTACTAACATTTCAGCAGTGCCTGTGTGACAACGTTCTATAATGTCATTTGCAATGCAACCTGAGCTCAGGCGTGACTACCCGCTGAACTTAAGCATATCATTT	Chromadorea	Strongylida	Strongylidae	Cylicostephanus	Cylicostephanus longibursatus	370	9	3603	0	0	0	0	199	0	0	0	1777	0	0	0	0	0	0	0	0	0	0	0	0	0	0	446	0	0	0	0	0	0	0	0	0	0	0	0	0	0	0	0
ASV073	TATAAATACTACAATGTGGCCTGTTACATTGTTTGTCGAATGGCGCTTGCATTCATTTGCAATCCCCATTCTAGAAAAGAAGCATATTGCAACATGTATGTTGGCTATGCCTGAGGAACAGAAGTGAATGCGTTGTTACTGCTAGATCGTTTAATGCCTGTTAACGTTCCAGCAGGACCTGATGACAGCGCTTCGTTATCTGATTTGGCTATAGCTAATTACACAGAATGACATATATTCGTTGTCACTGTTGACTTGTTTACCGCCTACTAACATTTCAGCAGTGCCTGTATGACAACGTTCTATAATGTCATTTGCAATGCAACCTGAGCTCAGGCGTGACTACCCGCTGAACTTAAGCATATCATTT	Chromadorea	Strongylida	Strongylidae	Cylicostephanus	Cylicostephanus longibursatus	370	12	3576	0	0	0	0	910	94	0	392	817	0	97	0	0	0	0	0	0	0	0	0	0	0	0	227	0	0	0	0	0	0	0	0	0	0	0	0	0	0	0	0
ASV074	TATATGTGTACTACAATGTAGCCTGTTAAACATTGTTTGTCGAATGGTGTATACATATTCAAATTGTATCCCCCATTCTAGAAAAGAATCAATTGCAACATGTATATTATTTTTGATATAGACAGTATGTCATGGATTTATTCTCACTACTTAATTGTTTACCGACTTATTAACAATTTAGTAGAGCCTGTATGAAGAATCAAATCTAATGACATTTGCAATGCAACCTGAACTCAGGCGTGACTACCCGCTGAACTTAAGCATATCATTT	Chromadorea	Strongylida	Strongylidae	Strongylus	Strongylus vulgaris	271	7	3541	0	0	91	0	0	0	0	0	0	377	0	0	0	0	0	0	0	193	0	2173	0	0	0	0	153	0	0	0	0	0	0	0	0	0	0	0	0	0	0	0
ASV076	TATAAATACTACAATGTGGCCTGTTACATTGTTTGTCGAATGGCGCTTGCATTCATTTGTAATCCCCATTCTAGAAAAGAAGCATATTGCAACATGTACGTTAGCTATGCCTTAATAACAGAAGTGAATGCGTTGTTACTGCTGGATCGTCTAATGCCTGTTAACGTTCCAGCGGGGCCTGATGACAGCGCTTCGTTATCTGATTTGGCCATGGCTAACTACACAGAATGACATATATTCGTTGTCACTGTTGACTTGTTTACCGCCTACTAACATTTCAGCAGTGCCTGTATGACAACGTTCTATATTGTCATTTGCAATGCAACCTGAGCTCAGGCGTGACTACCCGCTGAACTTAAGCATATCATTT	Chromadorea	Strongylida	Strongylidae	Coronocyclus	Coronocyclus labratus	370	12	3486	0	0	0	0	0	0	0	0	523	0	0	0	0	0	0	0	0	228	0	0	0	0	0	0	0	0	0	0	0	0	0	92	0	0	0	0	0	0	651	0
ASV078	TATAAATACTACAATGTGGCCTGTTACATTGTTTGTCGAATGGCGCTTGCATTCATTTGCAAACCCCATTCTAGAAAAGAAGCATATTGCAACATGTATGTTGGCTATGTTAGAAAAAGAAGTGAATGCGTTGTTACTGCTGGATCGTTTAATGCCTGTTAACGTTCCAGCAGGGCCTGATGACAGCGCTTCGTTATCTGATTTGGCTATAGCTAATTGCACAGAATGACATATATTCGTTGTCACTGTTGACTTGTTTACCGCCTACTAACATTTCAGCAGTGCCTGTATGACAACGTTCTATAATGTCATTTGCAATGCAACCTGAGCTCAGGCGTGACTACCCGCTGAACTTAAGCATATCATTT	Chromadorea	Strongylida	Strongylidae	Cylicostephanus	Cylicostephanus longibursatus	368	9	3412	0	0	0	0	0	0	0	0	0	0	0	0	0	0	0	0	0	0	0	0	0	0	208	0	0	0	0	0	0	0	0	0	0	0	0	47	0	89	0	0
ASV079	TATAAATACTACAATGTGGCCTGTTACATTGTTTGTCGAATGGCGCTTCCATTTACTTGGGATCCCCATTCTAGAAAAGAAGCATATTGCAACATGTATGTTGGCTATGCCTTAAGAACAGAAATGACTGCGTTGTTACTGCTGGATCGTTTGATGCCTGTTAACGTTCCAGTGGGGCCTGATGACAGCGCTTCGTTATCTGATTTGGCTATGGCTAACTACACAGAATGACATATATTCGTTGTTACTGTTGACTTGTTTACCGCCTATTAACATTTCAACAGTGCCTGTATTACAACGTTCTATATTGTCATTTGCAATGCAACCTGAGCTCAGGCGTGACTACCCGCTGAACTTAAGCATATCATTT	Chromadorea	Strongylida	Strongylidae	Cyathostomum	Cyathostomum sp. B KJT-2021	370	10	3372	0	0	0	0	0	0	0	0	0	0	0	0	0	0	0	0	0	0	0	0	0	0	0	0	0	0	0	0	0	0	0	0	0	0	0	0	0	0	0	0
ASV080	TATAAATACTACAATGTGGCCTGTTACATTGTTTGTCGAATGGCGCTTGCATTCATTTGCAATCCCCATTCCAGAAAAGAAGCATATTGCAACATGTAAGTTGGCGATGCCTTACGAACAGAAGTGAATGCGCTGTTACTGCTGGATCGTTTAATGCCTGTTAACATTCCAGTGGGGCCTGATGACAGCGCTTCGTTATCTGATTTGGCTATGGCCAACTACACAGAATGACATATATTCGTTGTCACTGTTGACTTGTTTACCGCCTACTAACATTTCAGCAGTGCCTGTATGACAACGTTATATATTGTCATTTGCAATGCAACCTGAGCTCAGGCGTGACTACCCGCTGAACTTAAGCATATCATTT	Chromadorea	Strongylida	Strongylidae	unclassified	unclassified	370	12	3301	0	0	0	0	372	317	0	0	0	0	0	0	0	0	0	0	0	74	0	0	0	0	0	0	0	0	0	0	631	0	0	0	0	0	0	0	0	0	0	0
ASV081	TATAAATACTACAATGTAGCCTGTTAAACATTGTTTGTCGAATGGTGTATACATATTCAAATTGTATCCCCCATTCTAGAAAAGAATCAATTGCAACATGTATATTATTTTTGATATACACAGTATGTCATGGATTTATTCTCACTACTTAATTGTTTACCGACTTATTAACAATTTAGTAGAGCCTGTATGAAGAATCAAATCTAATGACATTTGCAATGCAACCTGAACTCAGGCGTGACTACCCGCTGAACTTAAGCATATCATTT	Chromadorea	Strongylida	Strongylidae	Strongylus	Strongylus vulgaris	269	37	2940	100	47	67	0	0	0	185	0	142	0	72	0	0	0	0	86	0	31	87	0	0	0	0	0	82	0	131	66	125	76	0	0	0	0	0	50	0	0	22	0
ASV082	TATAAATACTACAATGAGGCCTGTTACATTGTTTGTCGAATGGCGCTTGCATTCATTTGCAATCCCCATTCTAGAAAAGAAGCTAATTGCAACATGTACGTTAACTATTCCTTAATAACAGAAGTGAATGCGTTGTTACTGCTGGATCGTTTAATGCCTGTTAACGTTCCAGCGGGGCCTGATGACAGCGCTTCGTTATCTGATTTGGCCATGGCTAACTACACAGAATGACATATATTCGTTGTCACTGTTGACTTGTTTACCGCCTACTAACATTTCAGCAGTGCCTGTATGACAACGTTCTATATTGTCATTTGCAATGCAACCTGAGCTCAGGCGTGACTACCCGCTGAACTTAAGCATATCATTT	Chromadorea	Strongylida	Strongylidae	Coronocyclus	Coronocyclus labratus	370	9	2891	0	0	0	0	0	0	0	245	0	0	0	0	0	0	0	0	0	846	0	0	0	0	0	0	0	0	0	0	0	0	0	0	0	0	0	0	0	0	874	0
ASV083	TATATGTGTACTCCAATGTAGCCTGTTAAACATTGTTTGTCGAATGGTGTATACATATTCAAATTGTATCCCCCATTCTAGAAAAGAATCAATTGCAACATGTATATTATTTTTGATATACACAGTATGTCATGGATTTATTCTCACTACTTAATTGTTTACCGACTTATTAACAATTTAGTAGAGCCTGTATGAAGAATCAAATCTAATGACATTTGCAATGCAACCTGAACTCAGGCGTGACTACCCGCTGAACTTAAGCATATCATTT	Chromadorea	Strongylida	Strongylidae	Strongylus	Strongylus vulgaris	271	5	2867	0	0	0	0	0	0	0	0	0	0	0	0	0	0	0	0	97	0	0	0	0	0	0	0	0	0	0	261	1018	0	682	0	0	0	0	0	0	0	0	0
ASV084	TATAAATACTACAATGTGGCCTGTTACATTGTTTGTCGAATGGCGCTTGCATTCATTTGCAATCCCCATTCTAGAAAAGAAGCATATTGCAACATGTAAGTTGGCGATGCCTTACGAACAGAAGTGAATGCGCTGTTACTGCTGGATCGTTTAATGCCTGTTAACATTCCAGTGGGGCCTGATGACAGCGCTTCGTTATCTGATTTGGCTATGGCCAACTACACAGAATGACATATATTCGTTGTCACTGTTGACTTGTTTACCGCCTACTAACATTTCAGCAGTGCCTGTATGACAACGTTATATATTGTCATTTGCAATGCAACTTGAGCTCAGGCGTGACTACCCGCTGAACTTAAGCATAGCATAT	Chromadorea	Strongylida	Strongylidae	Cylicostephanus	Cylicostephanus longibursatus	370	15	2864	0	0	0	0	0	0	0	0	0	0	0	0	0	0	0	0	0	0	0	0	0	0	0	0	0	0	0	0	0	0	0	0	0	0	0	0	0	0	0	0
ASV085	TATAAATACTACAATGTGGCCTGTTACATTGTTTGTCGAATGGCGCTTTCAGTTTTTGAAATCCCCATTCTAGAAAAGAAGCATATTGCAACATGTACGTTGGCTATGCCTTAAGAACAGAGGTGAACGCGTTGTTACTGCTGGATCGTTTAATGCCTGTTAACATTCCAGCGGGGCCTGATGACAGCGCTTCGTTATCTGATTTGGCTATGGCTAACTACACAGAATGACATATATTCGTTGTCACTGTTGATTTGTTTATCGCCTATTAACATTTCAAGAGTGCCTGTATGACAACGTTCTATATCGTCATTTGCAATGCAACCTGAGCTCAGGCGTGACTACCCGCTGAACTTAAGCATATCATTT	Chromadorea	Strongylida	Strongylidae	Cyathostomum	Cyathostomum montgomeryi	369	6	2854	1736	0	0	0	0	0	0	0	0	0	492	0	0	0	0	0	0	0	0	0	0	0	0	0	0	0	0	0	0	0	0	0	0	0	0	0	0	0	91	0
ASV086	TATATATACTACAATGTGGCCTGTAACATTGTTTGTCGAATGGCGCTTGCATTCATTTGCAATCCCCGTTCTAGTTAAGAAATATTGCAACATGTATATTGCTTAGTCACAATTCAGATTAACGTGAATAGTCACTACTAGATCGTTTACCGCCATTTAACGTCTAGTAGGGCCTGTATGACTATGCTACCGATCGTTATCTGTAATGTGGCTGTGGCATAATACACAGAATGACGTATAATCGCTGTAACTGCTAATATGTTTACCGCTTATTAACATTTTAGCAGGGCCTGTTGACAGCGGTCTATAATGTCATTTGCAATGCAACCTGAGCTCAGGCGTGACTACCCGCTGAACTTAAGCATATCATTT	Chromadorea	Strongylida	Strongylidae	Triodontophorus	Triodontophorus nipponicus	372	6	2740	96	514	26	0	0	0	0	0	216	0	226	0	0	0	0	0	0	0	0	0	0	0	0	0	0	1662	0	0	0	0	0	0	0	0	0	0	0	0	0	0
ASV087	TATATATACTACAATGTGGCCTGTAACATTGTTTGTCGAATGGCGCTTGCATTCATTTGCAATCCCCGTTCTAGTTAAGAAATATTGCAACATGTATATTGCTTAGTCACAATTCAGATTAACGTCAATAGTCACTACTAGATCGTTTACCGCCATTTAACGTCTAGTAGGGCCTGTATGACTACGCTACCGATCGTTATCTGTAATGTGGCTGTGGCATACTACACAGAATGACGTATAATCGCTGTAACTGCTAATATGTTTACCGCTTATTAACATTATAGCAGGGCCTGTTGACAGCGGTCTATAATGTCATTTGCAATGCAACCTGAGCTCAGGCGTGACTACCCGCTGAACTTAAGCATATCATTT	Chromadorea	Strongylida	Strongylidae	Triodontophorus	Triodontophorus nipponicus	372	8	2522	174	47	0	0	0	0	0	0	207	0	0	0	0	0	0	0	362	0	0	1417	0	0	102	0	0	0	0	0	0	0	0	0	0	0	0	0	0	0	0	0
ASV088	TATAAATACTACAATGTGGCCTGTTACATTGTTTGTCGAATGGCGCTTGCATTCATTTGCAATCCCCATTCTAGAAAAGAAGCATATTGCAACATGTAAGTTGGCGATGCCTTACGAACAGAAGTGAATGCGCTGTTACTGCTGGATCGTTTAATGCCTGTTAACATTCCAGTGGCGCCTGATGACAGCGCTTCGTTATCTGATTTGGCTATGGCCAACTACACAGAATGACGTATATTCGTTGTCACTGTTGACTTGTTTACCGCCTACTAACATTTCAGCAGTGCCTGTATGACAACGTTATATATTGTCATTTGCAATGCAACCTGAGCTCAGGCGTGACTACCCGCTGAACTTAAGCATATCATTT	Chromadorea	Strongylida	Strongylidae	unclassified	unclassified	370	3	2511	0	0	0	0	0	0	0	0	0	0	0	0	0	0	0	0	0	0	0	0	0	0	0	131	0	0	0	0	0	0	0	0	0	0	0	0	0	0	0	0
ASV090	TATAAATACTACAATGTGGCCTGTTACATTGTTTGTCGAATGGCGCCTTCATTTATTTGAAGTCCCCATTCTAGAAAAGAAGCATATTGCAACATGTACGTTGGCTATGCCTTAAGAACAGGTGAACGCGTTGTTACTGCTGGATCGTTTAATGCCTGTTAACATTCCAGCGGGGCCTGATGACAGCGCTTCGTTATCTGATTTGGCTATGGCTAACTACACAGAATGACATATATTCGTTGTCACTGTTGATTTGTTTACCGCCTATTAACATTTCGAGAGTGCCTGTATGACAACGTTCTATATCGTCATTTGCAATGCAACCTGAGCTCAGGCGTGACTACCCGCTGAACTTAAGCATATCATTT	Chromadorea	Strongylida	Strongylidae	Cyathostomum	Cyathostomum montgomeryi	368	2	2407	727	0	0	0	0	0	0	0	0	0	0	0	0	0	0	0	0	0	0	0	0	0	0	0	0	0	0	0	1680	0	0	0	0	0	0	0	0	0	0	0
ASV091	TATAAATACTACAATGTGGCCTGTTACATTGTTTGTCGAATGGCGCTTGCATTCATTTGCAATCCCCATTCTAGAAAAGAAGCATATTGCAACATGTATGTTGGCTATGCCCTAACAGAGGTGGATGCGTTGTTACTGCTGGTTCGTTTAATGCCTGTTAACGTTCCAGTAGGGCCTGATGACAGCGCTTCGTTATCTGATTTGGCTATAGCTAATTACACAGAATGACATATATTCGTTGTCACTGTTGACTTGTTTACCGCCTACTAACATTTCAGCAGTGCCTGTATGACAACGATCTATATTGTCATTTGCAATGCAACCTGAGCTCAGGCGTGACTACCCGCTGAACTTAAGCATATCACTT	Chromadorea	Strongylida	Strongylidae	Cylicostephanus	Cylicostephanus longibursatus	367	16	1974	0	0	182	0	78	0	0	0	0	0	48	0	0	0	0	0	0	0	0	0	0	0	0	0	78	0	0	137	0	0	0	0	0	0	0	0	0	0	0	0
ASV092	TATATATACTACAATGTGGCCTGTAACATTGTTTGTCGAATGGCGCTTGCATTCATTTGCAATCCCCGTTCTAGTTAAGAAATATTGCAACATGTATATTGCTTAGTCACAATTCAGATCAACGTGAATAGTCACTACTAGATCGTTTACCGCCATTTAACGTCTAGTAGGGCCTGTATGACTACGCTACCGATCGTTATCTGTAATGTGGCTGTGGCATACTACACAGAATGACGTATAATCGCTGTAACTGCTAATATGTTTACCGCCTATTAACATTTTAGCAGGGCCTGTTGACAGCGGTCTATAATGTCATTTGCAATGCAACCTGAGCTCAGGCGTGACTACCCGCTGAACTTAAGCATATCATTT	Chromadorea	Strongylida	Strongylidae	Triodontophorus	Triodontophorus nipponicus	372	2	2242	0	0	0	0	0	0	0	0	0	0	0	0	0	0	0	0	0	0	0	1812	0	0	0	0	0	0	0	0	0	0	0	0	0	0	0	0	0	0	0	0
ASV094	TATAAATACTACAATGTGGCCTGTTACATTGTTTGTCGAATGGCGCTTTCATTTATTTGAAATCCCCATTCTAGAAAAGAAGCATATTGCAACATGTACGTTGGCCATGCCTTAGGAACAGAGGTGAATGCGTTGTTACTGCTGGATCGTTTAATGCCTGTTAACATTCCAGCGGGGCCTGATGACAGCGCTTCGTTATCTGATTTGGCTATGGCTAACTACACAGAATGACATATATTCGTTGTCACTGTTGATTTGTTTACCGCCTATTAACATTTCAAGAGTGCCTGTATGACAACGTTCTATATCGTCATTTGCAATGCAACCTGAGCTCAGGCGTGATTACCCGCTGAACTTAAGCATATCATTT	Chromadorea	Strongylida	Strongylidae	Cyathostomum	Cyathostomum montgomeryi	370	3	2161	243	0	0	0	0	0	0	0	0	0	278	0	0	0	0	0	0	0	0	0	0	0	0	0	0	0	1640	0	0	0	0	0	0	0	0	0	0	0	0	0
ASV095	TATAAATACTACAATGTGGCCTGTTACATTGTCTGTCGAATGGCGCTTGCATTCATTTGCAATCCCCATTCTAGAAAAGAAGCATATTGCAACATGTATGTTGACTATGCCTTAACAGAAGTGAATGCGTTGTTACTGCTGGTTCGTTTAATGCCTGTTAACGTTCCAGTAGGGCCTGATGACAGCGCTTCGTTATCTGATTTGGCTATAGCTAATTACACAGAATGACATATATTCGTTGTCACTGTTGACTTGTTTACCGCCTACTAACATTTCAGCAGTGCCTGTATGACAGCGTTCTATATTGTCATTTGCAATGCAACCTGAGCTCAGGCGTGACTACCCGCTGAACTTAAGCATATCATTT	Chromadorea	Strongylida	Strongylidae	Cylicostephanus	Cylicostephanus longibursatus	367	10	2068	0	0	0	0	203	283	0	65	0	0	0	0	0	0	0	0	0	0	0	0	0	0	0	0	0	0	0	0	0	0	0	0	0	0	0	0	0	0	89	0
ASV096	TATAAATATTACAATGTGGCCTGTTACATTGTTTGTCGAATGGCGCTTGCATTCATTTGCAATCCCCATTCTAGAAAAGAAGCATATTGCAACATGTATGTTGGCTATGTTAGAAAAAGAAGTGAATGCGTTGTTACTGCTGGATCGTTTAATGCCTGTTAACGTTCCAGCAGGGCCTGATGACAGCGCTTCGTTATCTGATTTGGCTATAGCTAATTACACAGAATGACATATATTCGTTGTCAGTGTTGACTTGTTTACCGCCTACTAACATTTCAGCAGTGCCTGTATGACAACGTTCTATAATGGCATTTGCAATGCAACCTGAGCTCAGGCGTGACTACCCGCTGAACTTAAGCATATCATTT	Chromadorea	Strongylida	Strongylidae	Cylicostephanus	Cylicostephanus longibursatus	368	9	2031	0	0	0	0	296	132	308	143	279	0	0	0	0	0	0	0	0	0	0	0	0	0	194	164	0	0	0	0	0	0	0	0	0	0	0	0	0	0	0	0
ASV097	TATAAATACTACAATGTGGCCTGTTACATTGTTTGTCGAATGGCGCTTGCATTCATTTGCAATCCCCATTCTAGAAAAGAAGCATATTGCAACATGTACGTTAGCTATGCCTTAATAACAGAAGCTATGCGTTGTTACTGCTGGATCGTTTAATGCCTGTTAACGTTCCAGCGGGGCCTGATGACAGCGCTTCGTTATCTGATTTGGCTATGGCTAACTACACAGAATGACATATATTCGTTGTCACTGTTGACTTGTTTACCGCCTACTAACATTTCAGCAGTGCCTGTATGACAACGCTCTATATCGTCATTTGCAATGCAACCTGAGCTCAGGCGTGACTACCCGCTGAACTTAAGCATATCATTT	Chromadorea	Strongylida	Strongylidae	Coronocyclus	Coronocyclus labratus	369	5	1890	0	0	0	0	0	0	0	0	0	0	0	0	0	0	0	0	0	0	0	0	0	0	0	0	0	0	0	0	0	0	0	37	0	0	0	0	0	0	0	0
ASV098	TATAAATACTACAATGTGGCCTGTTACATTGTTTGTCGAATGGCGCTTGCATTCATTTGCAATCCCCATTCTAGAAAAGAAGCATATTGCAACATGTATGTTGGCTATGCCTGAGGAACAGAAGTGAATGCGTTGTTACTGCTAGATCGTTTAATGCCTGTTAACGTTCCAGCAGGGCCTGATGACAGCGCTTCGTTATCTGATTTGGCTATAGCTAATTACACAGAATGACATATATTCGTTGTCACTGTTGACTTGTTTACCGCCTACTAACATTTCAGCAGTGCCTGTATGACAACGTTCTATAATGTCATTTGCAATGCAACCTGAGCTCAGGCGTGACTACCCGCTGAACTTAAGCATATCATTT	Chromadorea	Strongylida	Strongylidae	Cylicostephanus	Cylicostephanus longibursatus	370	4	1843	0	0	0	0	0	140	0	144	0	0	0	0	0	0	0	0	0	0	0	0	0	0	0	255	0	0	0	0	0	0	0	0	0	0	0	0	0	0	0	0
ASV099	TATAAATATTACAATGTGGCCTGTTACATTGTTTGTCGAATGGCGCTTGCATTCATTTGCAATCCCCATTCTAGAAAAGAAGCATATTGCAACATGTAAGTTGGCGATGCCTTACGAACAGAAGTGAATGCGCTGTTACTGCTGGATCGTTTAATGCCTGTTAACATTCCAGTGGGGCCTGATGACAGCGCTTCGTTATCTGATTTGGCTATGGCCAACTACACAGAATGACATATATTCGTTGTCACTGTTGACTTGTTTACCGCCTACTAACATTTCAGCAGTGCCTGTATGACAACGTTATATATTGTCATTTGCAATGCAACCTGAGCTCAGGCGTGACTACCCGCTGAACTTAAGCATATCATTT	Chromadorea	Strongylida	Strongylidae	unclassified	unclassified	370	10	1830	0	0	0	0	0	342	0	67	0	0	85	0	0	0	110	317	164	0	0	0	0	0	183	200	0	0	144	0	218	0	0	0	0	0	0	0	0	0	0	0
ASV100	TATAAATACTACAATGTGGCCTGTTACATTGTTTGTCGAATGGCGCTTGCATTCATTTGCAATCCCCATTCTAGAAAAGAAGCATATTGCAACATGTAAGTTGGCGATGCCTTACGAACAGAAGTGAATGCGCTGTTACTGCTGGATCGTTTAATGCCTGTTAACATTCCAGTGGGGCCTGATGACAGCGCTTCGTTATCTGATTTGGCTATGGCCAACTACACAGAATGACATATATTCGTTGTCACTGTTGACTTGTTTACCGCCTACTAACATTTCAGCAGTGCCTGTATGACAGCGTTCTATATTGTCATTTGCAATGCAACCTGAGCTCAGGCGTGACTACCCGCTGAACTTAAGCATATCATTT	Chromadorea	Strongylida	Strongylidae	unclassified	unclassified	370	8	1829	0	0	0	0	76	985	0	0	0	0	0	0	0	0	0	0	0	0	0	0	0	0	0	0	0	0	0	0	0	0	0	0	0	0	0	0	0	0	0	0
ASV101	TATATGTACTACAATGTAGCCTGTTAAACATTGTTTGTCGAATGGTGTATACATTAAATTGTGTCCCCCATTCTAGAAAAGAATATATTGCAACATGTATATTATCATATATAATATACACAGTATGTCATGGATTTATTCTCACTACTTAATTGTTTACCGACTTATTAACAATTTAGTAGAGCCTGTCGGAAGAATTGAATCTAATGACATTTGCAATGCAACCTGAACTCAGGCGTGACTACCCGCTGAACTTAAGCATATCATTT	Chromadorea	Strongylida	Strongylidae	Strongylus	Strongylus vulgaris	269	11	1786	0	95	0	0	0	0	0	0	0	0	0	0	0	0	19	0	0	0	0	0	0	0	0	0	0	0	0	0	87	0	34	92	306	185	0	0	0	0	48	0
ASV102	TATAAATACTACAATGAGGCCTGTTACATTGTTTGTCGAATGGCGCTTGCATTCATTTGCAATCCCCATTCTAGAAAAGAAGCTTATTGCAACATGTACGTTAACTATTCCTTAATAACAGAAGGGAATGCGTTGTTACTGCTGGATCGTTTAATGCCTGTTAACGTTCCAGCGGGGCCTGATGACAGCGCTTCGTTATCTGATTTGGCCATGGCTAACTACACAGAATGACATATATTCGTTGTCACTGTTGACTTGTTTACCGCCTACTAACATTTCAGCAGTGCCTGTATGACAACGTTCTATATTGTCATTTGCAATGCAACCTGAGCTCAGGCGTGACTACCCGCTGAACTTAAGCATATCATTT	Chromadorea	Strongylida	Strongylidae	Coronocyclus	Coronocyclus labratus	370	7	1782	0	0	0	0	0	0	0	0	0	0	0	23	0	0	0	0	0	0	0	0	0	0	0	0	0	0	0	47	0	0	0	0	0	0	0	0	0	0	237	0
ASV104	TATAAATACTACAATGTGGCCTGTTACATTGTTTGTCGAATGGCGCTTGCATTCATTTGCAATCCCCATTCTAGAAAAGAAGCATATTGCAACATGTATGTTGGCTATGTTAGAAAAAGAAGTGAATGCGTTGTTACTGCTGGATCGTTTGATGCCTGTTAACGTTCCAGCAGGGCCTGATGACAGCGCTTCGTTATCTGATTTGGCTATAGCTAATTACACAGAATGACATATATTCGTTGTCACTGTTGACTTGTTTACCGCCTACTAACATTTCAGCAGTGCCTGTATGACAACGTTCTATAATGTCATTTGCAATGCAACCTGAGCTCAGGCGTGACTACCCGCTGAACTTAAGCATATCATTT	Chromadorea	Strongylida	Strongylidae	Cylicostephanus	Cylicostephanus longibursatus	368	3	1746	0	0	0	0	0	0	0	0	260	0	0	0	0	0	0	0	0	0	0	0	0	0	0	0	0	0	0	0	0	0	0	0	1179	0	0	0	0	0	0	0
ASV105	TATAAATACTACAATGTGGCCTGTTACATTGTTTGTCGAATGGCGCTTTCATTTATTTGAAATCCCCATTCTAGAAAAGAAGCATATTGCAACATGTACGTTGGCCATGCTTTAGGAACAGAGGTGAACGCGTTGTTACTGCTGGATCGTTTAATGCCTGTTAACATTCCAGCGGGGCCTGATGACAGCGCTTCGTTATCTGATTTGGCTATGGCTAACTACACAGAATGACATATATTCGTTGTCACTGTTGATTTGTTTACCGCCTATTAACATTTCAAGAGTGCCTGTATGACAACGTTCTATATCGTCATTTGCAATGCAACCTGAGCTCAGGCGTGACTACCCGCTGAACTTAAGCATATCATTT	Chromadorea	Strongylida	Strongylidae	Cyathostomum	Cyathostomum montgomeryi	370	3	1720	0	176	0	0	0	0	0	0	0	0	0	0	0	0	0	0	0	0	0	0	0	0	0	0	0	0	0	0	0	0	0	0	0	0	0	0	0	0	465	0
ASV106	TATAAATACTACAATGTGGCCTGTTACATTGTTTGTCGAATGGCGCTTTCATTTATTTGAAATCCCCATTCTAGAAAAGAAGCATATTGCAACATGTACGTTAGCCATGCCTTAGGAACAGAGGTGAACGCGTTGTTACTGCTGGATCGTTTAATGCCTGTTAACATTCCAGCGGGGCCTGATGACAGCGCTTCGTTATCTGATTTGGCTATGGCTAACTACACAGAATGACATATATTCGTTGTCACTGTTGATTTGTTTACCGCCTATTAACATTTCAAGAGTGCCTGTATGACAACGTTCTATATCGTCATTTGCAATGCAACCTGAGCTCAGGCGTGACTACCCGCTGAACTTAAGCATATCATTT	Chromadorea	Strongylida	Strongylidae	Cyathostomum	Cyathostomum montgomeryi	370	5	1715	0	0	0	0	0	0	0	0	0	0	0	0	0	0	0	0	0	0	0	0	0	0	0	0	0	0	0	0	0	0	0	0	0	0	0	0	0	0	0	0
ASV108	TATAAATACTACAATGTGGCCTGTTACATTGTTTGTCGAATGGCGCTTTCATTTATTTGAAATCCCCATTCTAGAAAAGAAGCAAATTGCAACATGTACGTTGGCCATGCCTTAGGAACAGAGGTGAACGCGTTGTTACTGCTGGATCGTTTAATGCCTGTTAACATTCCAGCGGGGCCTGATGACAGCGCTTCGTTATCTGATTTGGCTATGGCTAACTACACAGAATGACATATATTCGTTGTCACTGTTGATTTGTTTACCGCCTATTAACATTTCAAGAGTGCCTGTATGACAACGTTCTATATCGTCATTTGCAATGCAACCTGAGCTCAGGCGTGACTACCCGCTGAACTTAAGCATATCATTT	Chromadorea	Strongylida	Strongylidae	Cyathostomum	Cyathostomum montgomeryi	370	4	1650	0	0	0	0	0	0	0	0	0	0	0	0	0	0	0	0	0	0	0	0	0	0	0	0	0	0	0	0	0	0	0	0	0	0	0	0	0	0	0	0
ASV109	TATATGTGTACTACAATGTAGCCTGTTAAACATTGTTTGTCGAATGGTGTATACATCTAGAATTGTATCCCCCATTCTAGAAAAGAATCAATTGCAACATGTATATTATTTTTGATATACACAGTATGTCATGGATTTATTCTCACTACTTAATTGTTTACCGTCTTATTAACAATTTAGTAGAGCCTGTATGAAGAATCAAATCTAATGACATTTGCAATGCAACCTGAACTCAGGCGTGACTACCCGCTGAACTTAAGCATATCATTT	Chromadorea	Strongylida	Strongylidae	Strongylus	Strongylus vulgaris	270	4	1531	0	0	0	0	0	0	0	0	0	0	0	292	0	0	0	0	0	0	0	0	0	0	0	0	0	0	0	0	161	0	0	0	0	0	892	0	0	0	0	0
ASV110	TATAAATACTACAATGTGGCCTGTTACATTGTTTGTCGAATGGCGCTTTCATTTATTTGAAATCCCCATTCTAGAAAAGAAGCATATTGCAACATGTACGTTGGCCATGCCTTAGGAACAGAGGTGAACGCGTTGTTACTGCTGGATCGTTTAATGCCTGTTAACATTCCAGCGGGGCCTGATGACAGCGCTTCGTTATCTGATTTGGCTATGGCTAACTACACAGAATGACATATATTCGTTGTCACTGTTGATTTGTTTACCGCCTATTAACATTTCAAGAGTGCCTGTATGACAACGTTCTATATCGTCATTTGCAATGCAACTTGAGCTCAGGCGTGACTACCCGCTGAACTTAAGCATAGCATAT	Chromadorea	Strongylida	Strongylidae	Cyathostomum	Cyathostomum montgomeryi	370	14	1494	0	0	0	0	0	0	0	0	0	0	0	0	0	0	0	0	0	0	0	0	0	0	0	0	0	0	0	0	0	0	0	0	0	0	0	0	0	0	0	0
ASV112	TATAAATACTACAATGTGGCCTGTTACATTGTTTGTCGAATGGCGCTTGCATTCATTTGCAATCCCCATTCTAGAAAAGAAGCATATTGCAACATGTATGTTGGCTATGCCCTAACAGAGGTGGATGCGTTGTTACTGCTGGTTCGTTTAATGCCTGTTAACGTTCCAGTAGGGCCTGATGACAGCGCTTCGTTATCTGATTTGGCTATAGCTAATTACACAGAATGACATATATTCGTTGTCACTGTTGACTTGTTTACCGCCTACTAACATTTCAGCAGTGCCTGTATGACAACGTTCTATATTGTCATTTGCAATGCAACCTGAGCTCAGGCGTGACTACCCGCTGAACTTAAGCATATCACTT	Chromadorea	Strongylida	Strongylidae	Cylicostephanus	Cylicostephanus longibursatus	367	16	1217	0	0	172	0	10	0	0	0	0	0	5	0	0	0	0	0	0	0	0	0	0	0	0	0	56	0	0	114	0	0	0	0	0	0	0	0	0	0	0	0
ASV113	TATAAATACTACAATGTGGCCTGTTACATTGTTTGTCGAATGGCGCTTGCATTCATTTGCAATCCCCATTCTAGAAAAGAAGCATATTGCAACATGTAAGTTGGCGATGCCTTACGAACAGAAGTGAATGCGCTGTTACTGCTGGATCGTTTAATGCCTGTTAACATTCCAGTGGGGCCTGATGACAGCGCTTCGTTATCTGATTTGGCTATGGCCAACTACACAGAATGACATATATTCGTTGTCACTGTTGACTTGTTTACCGCCTACTAACATTTCAGCAGTGCCTGTATGACAACGTTATATATTGTCATTTGCAATGCAACCTGAGCTCAGGCGTGACTACCCGCTAAACTTAAGCATATCATTT	Chromadorea	Strongylida	Strongylidae	unclassified	unclassified	370	4	1383	0	0	0	0	0	0	0	0	0	0	0	0	0	0	0	0	0	0	0	0	0	0	0	0	0	0	0	0	0	0	0	0	0	0	0	0	0	0	0	0
ASV115	TATAAATACTACAATGTGGCCTGTTACATTGTTTGTCGAATGGCGCTTGCATTCATTTGCAATCCCCATTCCAGAAAAGAAGCATATTGCAACATGTAAGTTGACGATGCCTTACGAACAGAAGTGAATGCGCTGTTACTGCTGGATCGTTTAATGCCTGTTAACATTCCAGTGGGGCCTGATGACAGCGCTTCGTTATCTGATTTGGCTATGGCCAACTACACAGAATGACATATATTCGTTGTCACTGTTGACTTGTTTACCGCCTACTAACATTTCAGCAGTGCCTGTATGACAACGTTATATATTGTCATTTGCAATGCAACCTGAGCTCAGGCGTGACTACCCGCTGAACTTAAGCATATCATTT	Chromadorea	Strongylida	Strongylidae	unclassified	unclassified	370	3	1360	0	0	0	0	0	797	0	0	0	0	0	0	0	0	0	0	0	0	0	0	0	0	0	0	0	0	0	0	485	0	0	0	0	0	0	0	0	0	0	0
ASV116	TATAAATACTACAATGTGGCCTGTTACATTGTTTGTCGAATGGCGCTTGCATTCATTTGCAATCCCCATTCTAGAAAAGAAGCATATTGCAACATGTATGTTGGCTCTGCCTGAGGAACAGAAGTGAATGCGTTGTTACTGCTAGATGGTTTAATGCCTGTTAACGTTCCAGCAGGGCCTGATGACAGCGCTTCGTTATCTGATTTGGCTATAGCTAATTACACAGAATGACATATATTCGTTGTCACTGTTGACTTGTTTACCGCCTACTAACATTTCAGCAGTGCCTGTATGACAACGTTCTATATTGTCATTTGCAATGCAACCTGAGCTCAGGCGTGACTACCCGCTGAACTTAAGCATATCACTT	Chromadorea	Strongylida	Strongylidae	Cylicostephanus	Cylicostephanus longibursatus	370	8	1331	0	0	41	0	244	0	0	201	175	0	0	0	0	0	0	0	0	0	0	0	0	0	85	0	0	0	0	0	0	0	0	0	0	0	0	0	0	0	0	0
ASV117	TATAAATACTACAATGTGGCTTGTTACATTGTTTGTCGAATGGCGCTTGCATTCATTTGCAATCCCCATTCTAGAAAAGAAGCATATTGCAACATGTATGTTGGCTATGCCCTAACAGAAGTGGATGCGTTGTTACTGCTGGTTCGTTTAATGCCTGTTAACGTTCCAGTAGGGCCTGATGACAGCGCTTCGTTATCTGATTTGGCTATAGCTAATTACACAGAATGACATATATTCGTTGTCACTGTTGACTTGTTTACCGCCTACTAACATTTCAGCAGTGCCTGTATGACAACGTTCTATATTGTCATTTGCAATGCAACCTGAGCTCAGGCGTGACTACCCGCTGAACTTAAGCATATCACTT	Chromadorea	Strongylida	Strongylidae	Cylicostephanus	Cylicostephanus longibursatus	367	12	1067	0	0	267	0	0	0	0	0	0	0	0	0	0	0	0	0	0	0	0	0	0	0	0	0	0	0	0	102	0	0	0	0	0	0	0	0	0	0	0	0
ASV118	TATAAATACTACAATGAGGCCTGTTACATTGTTTGTCGAATGGCGCTTGCATTCATTTGCAATCCCCATTCTAGAAAAGAAGCTAATTGCAACATGTACGTTAACTATTCCTTAATAACAGAAGTGAATGCGTTGTTACTGTTGGATCGTTTAATGCCTGTTAACGTTCCAGCGGGGCCTGATGACAGCGCTTCGTTATCTGATTTGGCCATGGCTAACTACACAGAATGACATATATTCGTTGTCACTGTTGACTTGTTTACCGCCTACTAACATTTCAGCAGTGCCTGTATGACAACGTTCTATATTGTCATTTGCAATGCAACCTGAGCTCAGGCGTGACTACCCGCTGAACTTAAGCATATCATTT	Chromadorea	Strongylida	Strongylidae	Coronocyclus	Coronocyclus labratus	370	2	1269	0	0	0	0	0	0	0	0	0	0	0	0	0	0	0	0	0	0	0	0	0	0	0	0	0	0	0	0	0	0	0	0	0	0	0	0	0	0	0	0
ASV120	TATAAATACTACAATGAGGCCTGTTACATTGTTTGTCGAATGGCGCTTGCATTCATTTGCAATCCCCATTCTAGAAAAGAAGCTTATTGCAACATGTACGTTAACTATTCCTTAATAACAGAAGTGAATGCGTTGTTACTGCTGGATCGTTTAATGCCTGTTAACGTTCCAGCGGGGCCTGATGACAGCGCTTCGTTATCTGATTTGGCATGGCTAACTACACAGAATGACATATATTCGTTGTCACTGTTGACTTGTTTACCGCCTACTAACATTTCAGCAGTGCCTGTATGACAACGTTCTATATTGTCATTTGCAATGCAACCTGAGCTCAGGCGTGACTACCCGCTGAACTTAAGCATATCATTT	Chromadorea	Strongylida	Strongylidae	Coronocyclus	Coronocyclus labratus	369	5	1231	0	0	0	0	0	0	0	0	0	0	0	0	0	0	0	0	0	0	0	0	0	0	0	347	0	0	0	0	0	0	0	0	0	0	0	0	0	0	0	0
ASV122	TATATATACTAAAATGTAGCTGTTAAACATTGTTTGCCGAATGGTGTATACATTAAATTGGTCCCCCATTCTAGAAAAGAATATATTGCAACATGTATGTTAGACATATGACTAATTATACTGTATGACATGGAATTATTCTCACTACTTAATTGTTTATCGACTTATTAACAATTTAGTAGAGCATGTATGAAGAATAATATCTATTGACATTTGCAATGCAACCTGAACTCAGGCGTGACTACCCGCTGAACTTAAGCATATCATTT	Chromadorea	Strongylida	Strongylidae	Strongylus	Strongylus vulgaris	269	46	1192	18	20	0	44	0	0	0	0	0	40	0	35	27	34	9	20	9	0	40	0	0	0	0	0	0	43	9	0	22	23	45	35	38	20	19	58	0	21	0	0
ASV123	TATATATACTACAATGTGGCCTGTAACATTGTTTGTCGAATGGCGCTTGCATTCATTTGCAATCCCCGTTCTAGTTAAGAAATATTGCAACATGTATATTGCTTAGTCACAATTCAGATTAACGTGAATAGTCACTACTAGATCGTTTACCGCCATTTAACGTCTAGTAGGGCCTGTATGACTACGCTACCGATCGTTATCTGTAATGTGGCTGTGGCATAATACACAGAATGACGTATAATCGCTGTAACTGCTAATATGTTTACCGCTTATTAACATTTTAGCAGAGCCTGTTGACAGCGGTCTATAATGTCATTTGCAATGCAACCTGAGCTCAGGCGTGACTACCCGCTGAACTTAAGCATATCATTT	Chromadorea	Strongylida	Strongylidae	Triodontophorus	Triodontophorus nipponicus	372	3	1190	99	0	0	0	0	0	0	0	0	0	0	0	0	0	0	0	0	0	0	757	0	0	0	0	0	0	0	0	334	0	0	0	0	0	0	0	0	0	0	0
ASV125	TATAAATACTACAATGTGGCCTGTTACATTGTTTGTCGAATGGCGCTTTCATTTATTTGAAATCCCCATTCTAGAAAAGAAGCATATTGCAACATGTACGTTGGCCATGCCTTAGGAACAGAGGTGAACGCGTTGTTACTGCTGGATCGTTTAATGCCTGTTAACATTCCAGCGGGGCCTGATGACAGCGCTTCGTTATCTGATTTGGCTGTGGCTAACTACACAGAATGACATATATTCGTTGTCACTGTTGATTTGTTTACCGCCTATTAACATTTCAAGAGTGCCTGTATGACAACGTTCTATATCGTCATTTGCAATGCAACCTGAGCTCAGGCGTGACTACCCGCTGAACTTAAGCATATCATTT	Chromadorea	Strongylida	Strongylidae	Cyathostomum	Cyathostomum montgomeryi	370	3	1173	0	0	0	0	0	0	0	0	0	0	323	0	0	0	0	0	0	0	0	0	0	0	0	0	0	0	0	0	0	0	0	0	0	0	0	0	0	0	0	0
ASV127	TATAAATACTACAATGTGGCCTGTTACATTGTTTGTCGAATGGCGCTTGCATTCATTTGCAATCCCCATTCTAGAAAAGAAGCATATTGCAACATGTATGTTGGCTATGCCTTAGAAACATACATGAATGCGTTGTTACTGCTGGATCGTTGAATGCCTGTTAACGTTCCAGTAGGGCCTGATGACAGCGTTTCGTTATCTGATTTGGCTATAGCTAATTACACAGAATGACATATATTCGTTGTCACTGTTGACTTGTTTACCGCCTACTAACATTTCAGCAGTGCCTGTATGACAACGTTCTATATTGTCATTTGCAATGCAACCTGAGCTCAGGCGTGACTACCCGCTGAACTTAAGCATATCATTT	Chromadorea	Strongylida	Strongylidae	Cylicostephanus	Cylicostephanus longibursatus	370	3	1130	0	0	0	0	0	0	0	0	0	0	0	0	0	0	0	0	0	0	0	0	0	0	0	426	0	0	0	0	0	0	0	0	0	0	0	0	0	0	0	0
ASV128	TATATATACTACAATGTGGCCTATAACATTGTTTGTCGAATGGCGCTTGCATTCATTTGCAATCCCCGTTCTAGTTAAGAAATATTGCAACATGTATATTGCTTAATCACAATTCAGATTAACGTGAATAGTCACTACTAGATCGTTTACCGCCATTTAACGTCTAGTAGGGCCTGTATGACTACGCTACCGATCGTTATCTGTAATGTGGCTGTGGCATAATACACAGAATGACGTATAATCGCTGTAACTGCTAATATGTTTACCGCTTATTAACATTTTAGCAGGGCCTGATGACAGCGGTCTATAATGTCATTTGCAATGCAACCTGAGCTCAGGCGTGACTACCCGCTGAACTTAAGCATATCATTT	Chromadorea	Strongylida	Strongylidae	Triodontophorus	Triodontophorus nipponicus	372	2	1109	0	0	0	0	0	0	0	0	0	0	0	0	0	0	0	0	0	0	0	1072	0	0	0	0	0	0	0	0	0	0	0	0	0	37	0	0	0	0	0	0
ASV129	TATAAATACTACAATGTGGCCTGTTAAACATTGTTTGTCGAATGGTGTATACATATTCAAATTGTATCCCCCATTCTAGAAAAGAATCAATTGCAACATGTATATTATTTTTGATATACACAGTATGTCATGGATTTATTCTCACTACTTAATTGTTTACCGACTTATTAACAATTTAGTAGAGCCTGTATGAAGAATCAAATCTAATGACATTTGCAATGCAACCTGAACTCAGGCGTGACTACCCGCTGAACTTAAGCATATCATTT	Chromadorea	Strongylida	Strongylidae	Strongylus	Strongylus vulgaris	269	11	1078	0	0	99	0	0	0	0	0	0	0	0	0	0	0	0	0	0	0	0	0	0	0	0	0	197	0	0	143	0	0	0	0	0	0	0	0	0	0	60	0
ASV130	TATATGTACTACAATGTAGCCTGTTAAACATTGTTTTTCGAATGGTGTATACATTAAATTGTGTCCCCATTCTAGAAAAGAATATATTGCTTCATGTATATTATATTATACACAGTATGACATGGATTTATTCTCACTACTTAATTGTTTATCGACTTATTAACAATTTATTAGAGCCTGTATGAAGAATAATATCTAATGACATTTGCAATGCAACCTGAACTCAGGCGTGACTACCCGCTGAACTTAAGCACATTT	Chromadorea	Strongylida	Strongylidae	Strongylus	Strongylus vulgaris	258	43	1061	16	19	0	58	0	0	15	0	0	36	0	19	35	50	21	26	47	33	14	14	0	0	0	0	0	0	10	0	13	0	27	0	25	0	23	30	0	41	0	15
ASV132	TATATATACTACAATGTGGCCTGTAACATTGTTTGTCGAATGGCGCTTGCATTCATTTGCAATCCCCGTTCTAGTTAAGAAATATTGCAACATGTATATTGCATAGTCACAATTCAGATTAACGTCAATAGTCACTACTAGATCGTTTACCGCCATTTAACGTCTAGTAGGGCCTGTATGACTACGCTACCGATCGTTATCTGTAATGTGGCTGTGGCATACTACACAGAATGACGTATAATCGCTGTAACTGCTAATATGTTTACCGCTTATTAACATTATAGCAGGGCCTGTTGACAGCGGTCTATAATGTCATTTGCAATGCAACCTGAGCTCAGGCGTGACTACCCGCTGAACTTAAGCATATCATTT	Chromadorea	Strongylida	Strongylidae	Triodontophorus	Triodontophorus nipponicus	372	3	1005	0	0	0	0	0	0	0	0	42	0	0	0	0	0	0	0	0	0	0	346	0	0	0	0	0	0	0	0	0	0	0	0	0	0	0	0	0	0	0	0
ASV133	TATAAATACTACAATGTGGCCTGTTACATTGTTTGTCGAATGGCGCTTTCATTTATTTGAAGTCCCCATTCTAGAAAAGAAGCATATTGCAACATGTACGTTGGCTATGCCTTAAGAACAGGTGAACGCGTTGTTACTGCTGGATCGTTTAATGCCTGTTAACATTCCAGCGGGGCCTGATGACAGCGCTTCGTTCTCTGATTTGGCTATGGCTGACTACACAGAATGACATATATTCGTTGTCACTGTTGATTTGTTTACCGCCTATTAACATTTCGAGAGTGCCTGTATGACAACGTTCTATATCGTCATTTGCAATGCAACCTGAGCTCAGGCGTGACTACCCGCTGAACTTAAGCATATCATTT	Chromadorea	Strongylida	Strongylidae	Cyathostomum	Cyathostomum montgomeryi	368	3	999	0	0	0	0	0	0	0	0	0	0	0	0	0	0	0	0	0	0	0	0	0	0	0	0	0	0	901	0	0	0	0	0	0	0	0	0	0	0	0	0
ASV134	TATAAATACTACAATGTGGCCTGTTACATTGTTTGTCGAATGGCGCTTTCATTTATTTGAAATCCCCATTCTAGAGAAGAAGCATATTGCAACATGTACGTTGGCCATGCCTTAGGAACAGAGGTGAACGCGTTGTTACTGCTGGATCGTTTAATGCCTGTTAACATTCCAGCGGGGCCTGATGACAGCGCTTCGTTATCTGATTTGGCTATGGCTAACTACACAGAATGACATATATTCGTTGTCACTGTTGATTTGTTTACCGCCTATTAACATTTCAAGAGTGCCTGTATGACAACGTTCTATATCGTCATTTGCAATGCAACCTGAGCTCAGGCGTGACTACCCGCTGAACTTAAGCATATCATTT	Chromadorea	Strongylida	Strongylidae	Cyathostomum	Cyathostomum montgomeryi	370	2	971	0	0	0	0	0	0	0	0	0	0	703	0	0	0	0	0	0	0	0	0	0	0	0	0	0	0	0	0	0	0	0	0	0	0	0	0	0	0	0	0
ASV135	TATAAATACTACAATGTGGCCTGTTAAACATTGTTTGTCGAATGGTGTATACATCTAGAATTGTATCCCCCATTCTAGAAAAGAATCAATTGCAACATGTATATTATTTTTGATATACACAGTATGTCATGGATTTATTCTCACTACTTAATTGTTTACCGACTTATTAACAATTTAGTAGAGCCTGTATGAAGAATCAAATCTAATGACATTTGCAATGCAACCTGAACTCAGGCGTGACTACCCGCTGAACTTAAGCATATCATTT	Chromadorea	Strongylida	Strongylidae	Strongylus	Strongylus vulgaris	268	10	960	0	0	0	0	0	0	0	0	0	0	0	57	0	0	0	0	0	0	0	0	0	0	0	0	129	0	0	101	0	0	0	0	0	0	0	0	0	0	0	0
ASV136	TATAAATACTACAATGTGGCCTGTTACATTGTTTGTCGAATGGCGCTTGCATTCATTTGCAATCCCCATTCTAGAAAAGAAGCATATTGCAACATGTATGTTGGCTATGTTAGAAAAAGAAGTGAATGCGTTGTTACTGCTGGATCGTTTAATGCCTGTTAACGTTCCAGCAGGGCCTGATGACAGCGCTTCGTTATCTGATTTGGCTATAGCTAATTACACAGAATGACATATATTCGTTGTCAGTGTTGACTTGTTTACCGCCTACTAACATTTCAGCAGTGCCTGTATGACAACGTTCTATAATGGCATTTGCAATGCAACTTGAGCTCAGGCGTGACTACCCGCTGAACTTAAGCATAGCATAT	Chromadorea	Strongylida	Strongylidae	Cylicostephanus	Cylicostephanus longibursatus	368	14	954	0	0	0	0	0	0	0	0	0	0	0	0	0	0	0	0	0	0	0	0	0	0	0	0	0	0	0	0	0	0	0	0	0	0	0	0	0	0	0	0
ASV137	TATAAATACTACAATGTGGCCTGTTACATTGTTTGTCGAATGGCGCTTTCATTTATTTGAAATCCCCATTCTAGAAAAGAAGCATATTGCAACATGTACGTTGGCCATGCCTTAGGAACAGAGGTGAACGCGTTGTTACTGCTGGATCGTTTAATGCCTGTTAACATTCCAGCGGGGCCTGATGACAGCGCTTCGTTATCTGATTTGGCTATGGCTAACTACACAGAATGACATATATTCGTTGTCACTATTGATTTGTTTACCGCCTATTAACATTTCAAGAGTGCCTGTATGACAACGTTCTATATCGTCATTTGCAATGCAACCTGAGCTCAGGCGTGACTACCCGCTGAACTTAAGCATATCATTT	Chromadorea	Strongylida	Strongylidae	Cyathostomum	Cyathostomum montgomeryi	370	3	949	0	0	0	0	0	0	0	0	0	0	333	0	0	0	0	0	0	327	0	0	0	0	0	0	0	0	0	0	0	0	0	0	0	0	0	0	0	0	0	0
ASV140	TATATATACTACAATGTGGCCTGTAACATTGTTTGTCGAATGGCGCTTGCATTCATTTGCAATCCCCGTTCTAGTTAAGAAATATTGCAACATGTATATTGCTTAGTCACAATTCAGATTAACGTGAATAGTCACTACTAGATCGTTTACCGCCATTTAACGTCTAGTAGAGCCTGTATGACTACGCTACCGATCGTTATCTGTAATGTGGCTGTGGCATACTACACAAAATGACGTATAATCGCTGTAACTGCTAATATGTTTACCGCTTATTAACATTTTAGCAGGGCCTGTTGACAGCGGTCTATAATGTCATTTGCAATGCAACCTGAGCTCAGGCGTGACTACCCGCTGAACTTAAGCATATCATTT	Chromadorea	Strongylida	Strongylidae	Triodontophorus	Triodontophorus nipponicus	372	6	906	0	165	0	0	0	0	51	0	0	0	0	0	0	0	25	0	0	0	0	0	0	0	296	0	0	315	0	0	0	0	0	0	0	0	0	0	0	0	54	0
ASV143	TATATGTACTACAATGTAGCCTGTTAAACATTGTTTGTCGAATGGTGTATACATTAAATTGTGTCCCCCATTCTAGAAAAGAATATATTGCAACATGTATATTATCATATAATATACACAGTATGTCATGGATTTATTCTCACTACTTAATTGTTTATCGACTTATTAACAATTTAGTAGAGCCTGTTGGAAGAATCAAATCTAATGACATTTGCAATGCAACCTGAACTCAGGCGTGACTACCCGCTGAACTTAAGCATATCATTT	Chromadorea	Strongylida	Strongylidae	Strongylus	Strongylus vulgaris	267	3	889	0	0	0	0	0	0	0	0	0	0	0	385	0	0	204	0	0	0	0	0	0	0	0	0	0	0	0	0	0	0	0	0	0	0	0	0	0	0	0	0
ASV144	TATAAATACTACAATGTGGCCTGTTACATTGTTTGTCGAATGGCGCTTCCATTTACTGGGATCCCCATTCTAGAAAAGAAGCATATTGCAACATGTATGTTGGCTATGCTTAAGAACAGAAATGAGGGCGTTGTTACTGCTGGATCGTTTAATGCCTGTTAACGTTCCAGTGGGGCCTGATGACAGCGCTTCGTTATCTGATTTGGCTATGGCTAACTACACAGAATGACATATATTCGTTGTTACTGTTGACTTGTTTACCGCCTATTAACATTTCAACAGTGCCTGTATGACAACGTTCTATATTGTCATTTGCAATGCAACCTGAGCTCAGGCGTGACTACCCGCTGAACTTAAGCATATCATTT	Chromadorea	Strongylida	Strongylidae	Cyathostomum	Cyathostomum sp. B KJT-2021	368	3	888	0	0	0	0	0	0	0	0	0	0	0	0	0	0	0	0	0	0	0	0	0	0	0	299	0	0	0	0	0	0	0	0	0	0	0	0	0	0	0	0
ASV145	TATAAATACTACAATGTGGCTTGTTACATTGTTTGTCGAATGGCGCTTGCATTCATTTGCAATCCCCATTCTAGAAAAGAAGCATATTGCAACATGTATGTTGGCTATGCCCTAACAGAAGTGGATGCGTTGTTACTGCTGGTTCGTTTAATGCCTGTTAACGTTCCAGTAGGGCCTGATGACAGCGCTTCGTTATCTGATTTGGCTATAGCTAATTACACAGAATGACATATATTCGTTGTCACTGTTGACTTGTTTACCGCCTACTAACATTTCAGCAGTGCCTGTATGACAACGATCTATATTGTCATTTGCAATGCAACCTGAGCTCAGGCGTGACTACCCGCTGAACTTAAGCATATCACTT	Chromadorea	Strongylida	Strongylidae	Cylicostephanus	Cylicostephanus longibursatus	367	12	686	0	0	183	0	0	0	0	0	0	0	0	0	0	0	0	0	0	0	0	0	0	0	0	0	0	0	0	53	0	0	0	0	0	0	0	0	0	0	0	0
ASV147	TATAAATACTACAATGTGGCTTGTTACATTGTTTGTCGAATGGCGCTTGCATTCATTTGCAATCCCCATTCTAGAAAAGAAGCATATTGCAACATGTATGTTGGCTATGCCCTAACAGAAGTGGATGCGTTGTTACTGCTGGTTCGTTTAATGCCTGTTAACGTTCCAGTAGGGCCTGATGACAGCGCTTCGTTATCTGATTTGGCTATAGCTAATTACACAGAATGACATATATTCGTTGTCACTGTTGATTTGTTTACCGCCTACTAACATTTCAGCAGTGCCTGTATGACAACGATCTATATCGTCATTTGCAATGCAACCTGAGCTCAGGCGTGACTACCCGCTGAACTTAAGCATATCACTT	Chromadorea	Strongylida	Strongylidae	Cylicostephanus	Cylicostephanus longibursatus	367	7	682	0	0	117	0	0	0	0	0	0	0	0	0	0	0	0	0	0	0	0	0	0	0	0	0	0	0	0	42	0	0	0	0	0	0	0	0	0	0	0	0
ASV148	TATATATACTACAATGTGGCCTGTAACATTGTTTGTCGAATGGTGTATACATATTCAAATTGTATCCCCCATTCTAGAAAAGAATCAATTGCAACATGTATATTATTTTTGATATACACAGTATGTCATGGATTTATTCTCACTACTTAATTGTTTACCGACTTATTAACAATTTAGTAGAGCCTGTATGAAGAATCAAATCTAATGACATTTGCAATGCAACCTGAACTCAGGCGTGACTACCCGCTGAACTTAAGCATATCATTT	Chromadorea	Strongylida	Strongylidae	Strongylus	Strongylus vulgaris	267	9	824	0	71	0	0	0	0	0	0	0	0	0	0	27	0	0	0	0	0	0	176	0	0	0	0	0	75	0	0	0	0	0	0	0	0	0	0	0	0	0	0
ASV149	TATAAATACTACAATGTGGCCTGTTACATTGTTTGTCGAATGGCGCTTTCATTTGTTTGAAATCCCCATTCTAGAAAAGAAGCATATTGCAACATGTACGTTGGCCATGCCTTAGGAACAGAGGTGAACGCGTTGTTACTGCTGGATCGTTTAATGCCTGTTAACATTCCAGCGGGGCCTGATGACAGCGCTTCGTTATCTGATTTGGGTATGGCTAACTACACAGAATGACATATATTCGTTGTCACTGTTGATTTGTTTACCGCCTATTAACATTTCAAGAGTGCCTGTATGACAACGTTCTATATCGTCATTTGCAATGCAACCTGAGCTCAGGCGTGACTACCCGCTGAACTTAAGCATATCATTT	Chromadorea	Strongylida	Strongylidae	Cyathostomum	Cyathostomum montgomeryi	370	2	812	586	0	0	0	0	0	0	0	0	0	226	0	0	0	0	0	0	0	0	0	0	0	0	0	0	0	0	0	0	0	0	0	0	0	0	0	0	0	0	0
ASV150	TATAAATACTACAATGTGGCCTGTTACATTGTCTGTCGAATGGCGCTTGCATTCATTTGCAATCCCCATTCTAGAAAAGAAGCATATTGCAACATGTATGTTGACTATGCCTTAACAGAAGTGAATGCGTTGTTACTGCTGGTTCGTTTAATGCCTGTTAACGTTCCAGTAGGGCCTGATGACAGCGCTTCGTTATCTGATTTGGCTATGGCTAACTACACGGAATGACATATATTCGTTGTCACTGTTGACTTGTTTACCGCCTACTAACATTTCAGCAGTGCCTGTATGACAGCGTTCTATATTGTCATTTGCAATGCAACCTGAGCTCAGGCGTGACTACCCGCTGAACTTAAGCATATCATTT	Chromadorea	Strongylida	Strongylidae	Cylicostephanus	unclassified	367	7	780	0	0	0	0	92	118	0	62	0	0	0	0	0	0	0	0	0	0	0	0	0	0	0	0	0	0	0	0	0	0	0	0	0	0	0	0	0	0	0	0
ASV151	TATAAATACTACAATGTGGCCTGTTACATTGTTTGTCGAATGGCGCTTGCATTCATTTGCAATCCCCATTCTAGAAAAGAAGCATATTGCAACATGTATGTTGGCTATGCCCTAACAGAAGTGGATGCGTTGTTACTGCTGGTTCGTTTAATGCCTGTTAATGTTCCAGTAGGGCCTGATGACAGCGCTTCGTTATCTGATTTGGCTATAGCTAATTACACAGAATGACATATATTCGTTGTCACTGTTGACTTGTTTACCGCCTACTAACATTTCAGCAGTGCCTGTATGACAACGATCTATATCGTCATTTGCAATGCAACCTGAGCTCAGGCGTGACTACCCGCTGAACTTAAGCATATCACTT	Chromadorea	Strongylida	Strongylidae	Cylicostephanus	Cylicostephanus longibursatus	367	4	762	0	0	0	0	0	0	291	0	0	0	0	0	0	0	0	0	0	0	0	0	0	0	0	0	0	0	0	0	0	0	0	0	0	0	0	0	0	0	0	0
ASV152	TATAAATACTACAATGTGGCCTGTTACATTGTTTGTCGAATGGCGCTTTCATTTATTTGAAGTCCCCATTCTAGAAAAGAAGCATATTGCAACATGTACGTTGGCTATGCCTTAAGAACAGAGGTGAACGCGTTGTTACTGCTGGATCGTTTAATGCCTGTTAACATTCCAGCGGGGCCTGATGACAGCGCTTCGTTATCTGATTTGGCTATGGCTAACTACACAGAATGACATATATTCGTTGTCACTGTTGATTTGTTTACCGCCTATTAACATTTCGAGAGTGCCTGTATGACAACGTTCTATATCGTCATTTGCAATGCAACTTGAGCTCAGGCGTGACTACCCGCTGAACTTAAGCATAGCATAT	Chromadorea	Strongylida	Strongylidae	Cyathostomum	Cyathostomum montgomeryi	370	6	749	0	0	0	0	0	0	0	0	0	0	0	0	0	0	0	0	0	0	0	0	0	0	0	0	0	0	0	0	0	0	0	0	0	0	0	0	0	0	0	0
ASV153	TATATATACTACAATGTGGCCTGTAACATTGTTTGTCGAATGGTGTATACATCTAGAATTGTATCCCCCATTCTAGAAAAGAATCAATTGCAACATGTATATTATTTTTGATATACACAGTATGTCATGGATTTATTCTCACTACTTAATTGTTTACCGACTTATTAACAATTTAGTAGAGCCTGTATGAAGAATCAAATCTAATGACATTTGCAATGCAACCTGAACTCAGGCGTGACTACCCGCTGAACTTAAGCATATCATTT	Chromadorea	Strongylida	Strongylidae	Strongylus	Strongylus vulgaris	266	7	743	0	61	0	0	0	0	0	0	0	0	0	0	0	0	0	0	0	0	0	416	0	0	0	0	0	68	0	0	0	0	0	0	0	0	0	0	0	0	0	0
ASV154	TATAAATACTACAATGTGGCCTGTTACGTTGTTTGTCGAATGGCGCTTGCATTCATTTGCAATCCTCATTCTAGAAAAGAAGCATACTGCAACATGTATGTTGGCGATGCCTTAACAGAGAATGCGTTGTTCTGCTGGATCGTTTAATGCCTGTTAACGTTGCAGTAGGGGCATGATGACAGCGCTTCGTTATCTGATTTGGCTATAGCTAATTACACAGAATGACATATATTCGTTGTCACTGTTGACTTGTTTACCGCCTACTAACATTTCAGCAGTGCCTGTATGACAACGTTCTATATTGTCATTTGCAATGCAACCTGAGCTCAGGCGTGACTACCCGCTGAACTTAAGCATATCACTT	Chromadorea	Strongylida	Strongylidae	Cylicostephanus	Cylicostephanus longibursatus	364	7	614	0	0	177	0	0	0	0	0	0	0	0	0	0	0	0	0	0	0	0	0	0	0	0	0	81	0	0	50	0	0	0	0	0	0	0	0	0	0	0	0
ASV155	TATAAATACTACAATGTGGCTTGTTACATTGTTTGTCGAATGGCGCTTGCATTCATTTGCAATCCCCATTCTAGAAAAGAAACATATTGCAACATGTATGTTGGCTATGCCCTAACAGAAGTGGATGCGTTGTTACTGCTGGTTCGTTTAATGCCTGTTAACGTTCCAGTAGGGCCTGATGACAGCGCTTCGTTATCTGATTTGGCTATAGCTAATTACACAGAATGACATATATTCGTTGTCACTGTTGACTTGTTTACCGCCTACTAACATTTCAGCAGTGCCTGTATGACAACGATCTATATCGTCATTTGCAATGCAACCTGAGCTCAGGCGTGACTACCCGCTGAACTTAAGCATATCACTT	Chromadorea	Strongylida	Strongylidae	Cylicostephanus	Cylicostephanus longibursatus	367	16	670	0	0	62	0	0	0	0	20	46	0	0	0	0	0	0	0	0	0	0	0	0	0	0	0	69	0	0	53	0	0	0	0	0	0	0	0	0	0	12	0
ASV157	TATAAATACTACAATGTGGCCTGTTACATTGTTTGTCGAATGGCGCTTGCATTCATTTGCAATCCCCATTCTAGAAAAGAAGCATATTGCAACATGTATGTTGGCTATGTTAGAAAAAGAAGTGAATGCGTTGTTACTGCTGGATCGTTTAATGCCTGTTAACGTTCCAGCGGGGCCTGATGACAGCGCTGCGTTATCTGATTTGGCTATGGCTAACTACACGGAATGACATATATTCGTTGTCACTGTTGACTTGTTTACCGCCTACTAACATTTCAGCAGTGCCTGTATGACAGCGTTCTATATTGTCATTTGCAATGCAACCTGAGCTCAGGCGTGACTACCCGCTGAACTTAAGCATATCATTT	Chromadorea	Strongylida	Strongylidae	Cylicostephanus	Cylicostephanus longibursatus	368	7	721	0	0	0	0	144	0	0	0	0	0	0	0	0	0	0	0	0	0	0	0	0	0	0	0	0	0	0	0	0	0	0	0	0	0	0	0	0	0	0	135
ASV160	TATAAATACTACAATGTGGCCTGTTACATTGTCTGTCGAATGGCGCTTGCATTCATTTGCAATCCCCATTCTAGAAAAGAAGCATATTGCAACATGTATGTTGACTATGCCTTAACAGAAGTGAATGCGTTGTTACTGCTGGTTCGTTTAATGCCTGTTAACGTTCCAGTAGGGCCTGATGACAGCGCTTCGTTATCTGATTTGGCTATAGCTAATTACACAGAATGACATATATTCGTTGTCACTGTTGATTTGTTTACCGCCTACTAACATTTCAGCAGTGCCTGTATGACAACGATCTATATCGTCATTTGCAATGCAACCTGAGCTCAGGCGTGACTACCCGCTGAACTTAAGCATATCACTT	Chromadorea	Strongylida	Strongylidae	Cylicostephanus	Cylicostephanus longibursatus	367	7	601	0	0	83	0	0	0	0	0	0	0	0	0	0	0	0	0	0	0	0	0	0	0	0	0	0	0	0	40	0	0	0	0	0	0	0	0	0	0	0	0
ASV161	TATAAATACTACAATGTGGCCTGTTACGTTGTTTGTCGAATGGCGCTTGCATTCATTTGCAATCCTCATTCTAGAAAAGAAGCATACTGCAACATGTATGTTGGCGATGCCTTAACAGAGAATGCGTTGTTCTGCTGGATCGTTTAATGCCTGTTAACGTTGCAGTAGGGGCATGATGACAGCGCTTCGTTATCTGATTTGGCTATAGCTAATTACACAGAATGACATATATTCGTTGTCACTGTTGACTTGTTTACCGCCTACTAACATTTCAGCAGTGCCTGTATGACAACGTTCTATATTGTCATTTGCAATGCAACCTGAGCTCAGGCGTGACTACCCGCTGAACTTAAGCATATCATTT	Chromadorea	Strongylida	Strongylidae	Cylicostephanus	Cylicostephanus longibursatus	364	9	617	0	0	0	0	0	0	0	68	0	0	0	0	0	0	0	0	0	0	0	0	0	0	0	0	0	0	0	35	0	0	0	0	0	0	0	0	0	0	0	0
ASV162	TATATGTGTACTACAATGTAGCCTGTTAAACATTGTTTGTCGAATGGTGTATACATATTCAAATTGTATCCCCCATTCTAGAAAAGAATCAATTGCAACATGTATATTATTTTTGATATACACAGTATGTCATGGATTTATTCTCACTACTTAATTGTTTACCGACTTATTAACAATTTAGTAGAGCCTGTCGGAAGAATTGAATCTAATGACATTTGCAATGCAACCTGAACTCAGGCGTGACTACCCGCTGAACTTAAGCATATCATTT	Chromadorea	Strongylida	Strongylidae	Strongylus	Strongylus vulgaris	271	8	681	0	69	0	0	0	0	0	0	0	0	0	0	0	0	17	0	0	0	0	0	0	0	0	0	0	0	0	0	54	0	0	40	136	128	0	0	0	0	0	0
ASV163	TATAAATACTACAATGTGGCCTGTTACATTGTTTGTCGAATGGCGCTTTCATTTATTTGAAATCCCCATTCTAGAAAAGAAGCATATTGCAACATGTACGTTGGCCATGCCTTAGGAACAGAGGTGAACGCGTTGTTACTGCTGGATCGTTTAATGCCTGTTAACATTCCAGCGGGGCCTGATGACAGCGCTTCGTTATCTGATTTGGCTATGGCTAACTACACAGAATGACATATATTCGTTGTCACTGTTGACTTGTTTACCGCCTACTAACATTTCAGCAGTGCCTGTATGACAGCGTTCTATATTGTCATTTGCAATGCAACCTGAGCTCAGGCGTGACTACCCGCTGAACTTAAGCATATCATTT	Chromadorea	Strongylida	Strongylidae	unclassified	unclassified	370	6	673	0	0	0	0	0	0	0	0	0	0	0	0	0	0	0	0	0	0	0	0	0	0	0	0	0	0	0	0	0	0	0	0	0	0	0	0	0	0	88	0
ASV164	TATATATACTACAATGTGGCCTGTAACATTGTTTGTCGAATGGCGCTTGCATTCATTTGCAATCCCCGTTCTAGTTAAGAAATATTGCAACATGTATATTATTTTTGATATACACAGTATGTCATGGATTTATTCTCACTACTTAATTGTTTACCGACTTATTAACAATTTAGTAGAGCCTGTATGAAGAATCAAATCTAATGACATTTGCAATGCAACCTGAACTCAGGCGTGACTACCCGCTGAACTTAAGCATATCATTT	Chromadorea	Strongylida	Strongylidae	unclassified	unclassified	263	22	670	20	21	0	0	0	0	0	0	27	0	0	7	34	0	0	0	0	0	0	118	0	0	0	0	12	52	0	0	17	0	0	6	0	17	0	0	0	0	0	0
ASV166	TATAAATACTACAATGTGGCCTGTTACATTGTTTGTCGAATGACGCTTGCATTCATTTGCAATCCCCATTCTAGAAAAGAAGCATATTGCAACATGTATGTTGACTATGCCTTAACAGAAGTGAATGCGTTGTTACTGCTGGTTCGTTTAATGCCTGTTAACGTTCCAGTAGGGCCTGATGACAGCGCTTCGTTATCTGATTTGGCTATAGCTAATTACACAGAATGACATATATTCGTTGTCACTGTTGACTTGTTTACCGCCTACTAACATTTCAGCAGTGCCTGTATGACAACGTTCTATATTGTCATTTGCAATGCAACCTGAGCTCAGGCGTGACTACCCGCTGAACTTAAGCATATCACTT	Chromadorea	Strongylida	Strongylidae	Cylicostephanus	Cylicostephanus longibursatus	367	9	667	0	0	0	0	60	84	0	0	0	0	0	0	0	0	0	0	0	0	0	0	0	0	0	0	0	0	0	0	0	0	0	0	0	0	0	0	0	0	32	0
ASV167	TATAAATACTACAATGTGGCCTGTTACATTGTTTGTCGAATGACGCTTGCATTCATTTGCAATCCCCATTCTAGCAAAGAAGCATATTGCAACATGTACGTTAGCTATGCCTTAATAACAGAAGTGAATGCGTTGTTACTGCTGGTTCGTTTAATGCCTGTTAACGTTCCAGTAGGGCCTGATGACAGCGCTTCGTTATCTGATTTGGCTATAGCTAATTACACAGAATGACATATATTCGTTGTCACTGTTGACTTGTTTACCGCCTACTAACATTTCAGCAGTGCCTGTATGACAACGTTCTATATTGTCATTTGCAATGCAACCTGAGCTCAGGCGTGACTACCCGCTGAACTTAAGCATATCACTT	Chromadorea	Strongylida	Strongylidae	Cylicostephanus	Cylicostephanus longibursatus	370	10	641	0	0	0	0	33	65	0	33	0	0	0	0	0	0	0	0	0	0	0	0	0	0	0	0	0	0	0	0	0	0	0	0	0	0	0	0	0	0	0	0
ASV169	TATAAATACTACAATGTGGCTTGTTACATTGTTTGTCGAATGGCGCTTGCATTCATTTGCAATCCCCATTCTAGAAAAGAAGCATATTGCAACATGTATGTTGGCTATGCCCTAACAGAAGTGGATGCGTTGTTACTGCTGGTTCGTTTAATGCCTGTTAACGTTCCAGTAGGGCCTGATGACAGCGCTTCGTTATCTGATTTGGCTATAGCTAATTACACAGAATGACATATATTCGTTGTCACTGTTGACTTGTTTACCGCCTACTAACATTTCAGCAGTGCCTGTATGACAACGATCTATATCGTCATTTGCAATGCAACCTGAGCTCAGGCGTGACTACCCGCTGAACTTAAGCATATCACTT	Chromadorea	Strongylida	Strongylidae	Cylicostephanus	Cylicostephanus longibursatus	367	12	530	0	0	82	0	0	0	0	0	0	0	0	0	0	0	0	0	0	0	0	0	0	0	0	0	0	0	0	28	0	0	0	0	0	0	0	0	0	0	0	0
ASV170	TATATGTGTACTACAATGTAGCCTGTTAAACATTGTTTGTCGAATGGTGTATACATTTAGAATTGTATCCCCCATTCTAGAAAAGAATCAATTGCAACATGTATATTATTTTTGATATACACAGTATGTCATGGATTTATTCTCACTACTTAATTGTTTACCGACTTATTAACAATTTAGTAGAGCCTGTATGAAGAATCAAATCTAATGACATTTGCAATGCAACCTGAACTCAGGCGTGACTACCCGCTGAACTTAAGCATATCATTT	Chromadorea	Strongylida	Strongylidae	Strongylus	Strongylus vulgaris	270	2	619	0	0	0	0	0	0	0	0	0	0	0	0	0	0	0	0	0	0	0	0	0	0	0	0	0	0	0	0	0	0	0	0	0	0	0	0	0	0	0	0
ASV171	TATATATACTACAATGTGGCCTGTAACATTGTTTGTCGAATGGCGCTTGCATTCATTTGCAATCCCCGTTCTAGTTAAGAAATATTGCAACATGTATATTGCTTAGTCACAATTCAGATTAACGTGAATAGTCACTACTAGATCGTTTACCGCCATTTAACGTCTAGTAGGGCCTGTATGACTACGCTACCGATCGTTATCTGTAATGTGGCTGTGGCATACTACACGGAATGACGTATAATCGCTGTAACTGCTAATATGTTTACCGCTTATTAACATTTTAGCAGGGCCTGTTGACAGCGGTCTATAATGTCATTTGCAATGCAACCTGAGCTCAGGCGTGACTACCCGCTGAACTTAAGCATATCATTT	Chromadorea	Strongylida	Strongylidae	Triodontophorus	Triodontophorus nipponicus	372	3	607	252	0	0	0	0	0	0	0	238	0	0	0	0	0	0	0	0	0	0	0	0	0	0	0	0	0	0	0	0	0	0	0	0	117	0	0	0	0	0	0
ASV172	TATAAATACTACAATGTGGCCTGTTACATTGTTTGTCGAATGGCGCTTGCATTCATTTGCAATCCCCATTCTAGAAAAGAAGCATATTGCAACATGTATGTTGGCTATGCCTGAGGAACAGAAGTGAATGCGTTGTTACTGCTGGATCGTTTAATGCCTGTTAACGTTCCAGCAGGGCCTGATGACAGCGCTTCGTTATCTGATTTGGCTATAGCTAATTACACAGAATGACATATATTCGTTGTCACTGTTGACTTGTTTACCGCCTACTAACATTTCAGCAGTGCCTGTATGACAACGTTCTATAATGTCATTTGCAATGCAACCTGAGCTCAGGCGTGACTACCCGCTGAACTTAAGCATATCATTT	Chromadorea	Strongylida	Strongylidae	Cylicostephanus	Cylicostephanus longibursatus	370	10	607	0	0	0	0	45	0	0	0	228	0	0	0	0	0	0	0	0	0	0	0	0	0	0	101	0	0	0	0	0	0	0	0	0	0	0	0	0	0	61	0
ASV179	TATAAATACTACAATGTGGCCTGTTACATTGTTTGTCGAATGGCGCTTTCATTTATTTGAAGTCCCCATTCTAGAAAAGAAGCATATTGCAACATGTACGTTGGCTATGCCTTAAGAACAGGTGAACGCGTTGTTACTGCTGGATCGTTTAATGCCTGTTAACATTCCAGCGGGGCCTGATGACAGCGCTTCGTTCTCTGATTTGGCTATGGCTGACTACACAGAATGACATATATTCGTTGTTACTGTTGATTTGTTTACCGCCTATTAACATTTCGAGAGTGCCTGTATGACAACGTTCTATATCGTCATTTGCAATGCAACCTGAGCTCAGGCGTGACTACCCGCTGAACTTAAGCATATCATTT	Chromadorea	Strongylida	Strongylidae	Cyathostomum	Cyathostomum montgomeryi	368	2	561	0	515	0	0	0	0	0	0	0	0	0	0	0	0	0	0	0	0	0	0	0	0	0	0	0	0	0	0	0	0	0	0	0	0	0	0	0	0	0	0
ASV180	TATAAATACTACAATGTGGCCTGTTACATTGTTTGTCGAATGGCGCTTTCATTTATTTGAAGTCCCCATTCTAGAAAAGAAGCATATTGCAACATGTACGTTAGCTATGCCTTAAGAACAGAGGTGAACGCGTTGTTACTGCTGGATCGTTTAATGCCTGTTAACATTCCAGCGGGGCCTGATGACAGCGCTTCGTTATCTGATTTGGCTATGGCTAACTACACAGAATGACATATATTCGTTGTCACTGTTGATTTGTTTACCGCCTATTAACATTTCGAGAGTGCCTGTATGACAACGTTCTATATCGTCATTTGCAATGCAACCTGAGCTCAGGCGTGACTACCCGCTGAACTTAAGCATATCATTT	Chromadorea	Strongylida	Strongylidae	Cyathostomum	Cyathostomum montgomeryi	370	3	548	0	0	0	0	0	0	0	0	0	0	0	0	0	0	0	0	0	0	86	0	0	0	0	0	0	0	0	0	0	0	0	0	0	0	0	0	0	0	0	0
ASV182	TATAAATACTACAATGTGGCCTGTTACATTGTTTGTCGAATGGCGCTTTCATTTATTTGAAGTCCCCATTCTAGAAAAGAAGCATATTGCAACATGTACGTTGGCTATGCCTTAAGAACAGAGGTGAACGCGTTGTTACTGCTGGATCGTTTAATGCCTGTTAACATTCCAGCGGGGCCTGATGACAGCGCTTCGTTATCTGATTTGGCTATGGCTAACTACACAGAATGACATATATTCGTTGTCACTGTTGATTTGTTTACCGCCTATCAACATTTCGAGAGTGCCTGTATGACAACGTTCTATATCGTCATTTGCAATGCAACCTGAGCTCAGGCGTGACTACCCGCTGAACTTAAGCATATCATTT	Chromadorea	Strongylida	Strongylidae	Cyathostomum	Cyathostomum montgomeryi	370	2	526	0	0	0	0	0	0	0	0	0	0	0	0	0	0	0	0	0	0	0	0	0	0	0	0	0	0	0	0	0	0	0	0	0	0	0	0	0	0	0	0
ASV187	TATAAATGCTACAATGTGGCCTGTTACATTGTTTGTCGAATGGCGCTTGCATTCATTTGCAATCCCCATTCTAGAAAAGAAGCATATTGCAACATGTATGTTGGCTATGCCTTAGAAACATACATGAATGCGTTGTTACTGCTGGATCGTTGAATGCCTGTTAACGTTCCAGTAGGGCCTGATGACAGCGCTTCGTTATCTGATTTGGCTATAGCTAATTACACAGAATGACATATATTCGTTGTCACTGTTGACTTGTTTACCGCCTACTAACATTTCAGCAGTGCCTGTATGACAACGTTCTATATTGTCATTTGCAATGCAACCTGAGCTCAGGCGTGACTACCCGCTGAACTTAAGCATATCATTT	Chromadorea	Strongylida	Strongylidae	Cylicostephanus	Cylicostephanus longibursatus	370	3	485	0	0	62	0	0	362	0	0	0	0	0	0	0	0	0	0	0	0	61	0	0	0	0	0	0	0	0	0	0	0	0	0	0	0	0	0	0	0	0	0
ASV188	TATATATACTACAATGTAGCCTGTTAAACATTGTTTGTCGAATGGTGTATACATATTCAAATTGTATCCCCCATTCTAGAAAAGAATCAATTGCAACATGTATATTATTTTTGATATACACAGTATGTCATGGATTTATTCTCACTACTTAATTGTTTACCGACTTATTAACAATTTAGTAGAGCCTGTATGAAGAATCAAATCTAATGACATTTGCAATGCAACCTGAACTCAGGCGTGACTACCCGCTGAACTTAAGCATATCATTT	Chromadorea	Strongylida	Strongylidae	Strongylus	Strongylus vulgaris	269	6	476	62	0	0	0	0	0	0	0	0	0	0	0	0	0	0	0	0	0	0	88	0	0	0	0	0	61	0	0	0	0	0	0	0	0	0	0	0	0	0	0
ASV190	TATAAATACTACAATGTGGCCTGTTACATTGTTTGTCGAATGGCGCTTGCATTCATTTGCAATCCCCGTTCTAGAAAAGAAGCATATTGCAACATGTATGTTGGCTATGCCCTAACAGAAGTGGATGCGTTGTTACTGCTGGTTCGTTTAATGCCTGTTAACGTTCCAGTAGGGCCTGATGACAGCGCTTCGTTATCTGATTTGGCTATAGCTAATTACACAGAATGACATATATTCGTTGTCACTGTTGACTTGTTTACCGCCTACTAACATTTCAGCAGTGCCTGTATGACAACGATCTATATTGTCATTTGCAATGCAACCTGAGCTCAGGCGTGACTACCCGCTGAACTTAAGCATATCACTT	Chromadorea	Strongylida	Strongylidae	Cylicostephanus	Cylicostephanus longibursatus	367	5	472	0	0	0	0	0	0	0	0	69	0	0	0	0	0	0	0	0	0	0	0	0	0	0	60	0	0	0	81	0	0	0	0	0	0	0	0	0	0	0	0
ASV192	TATAAATACTACAATGTGGCCTGTTACATTGTTTGTCGAATGGCGCTTTCATTTATTTGAAATCCCCATTCTAGAAAAGAAGCATATTGCAACATGTACGTTGGCCATGCCTTAGGAACAGAGGTGAACGCGTTGTTACTGCTGGATCGTTTAATGCCTGTTAACATTCCAGCGGGGCCTGATGACAGCGCTTCGTTATCTGATTTGGCTATGGCTAACTACACAGAATGACATATATTCGTTGTCACTGTTGATTTGTTTACCGCCTATTAACATTTCAAGAGTGCCTGTATGACAACGTTCTATATGGTCATTTGCAATGCAACCTGAGCTCAGGCGTGACTACCCGCTGAACTTAAGCATATCATTT	Chromadorea	Strongylida	Strongylidae	Cyathostomum	Cyathostomum montgomeryi	370	2	462	0	0	0	0	0	0	0	0	0	0	0	0	0	0	0	0	0	0	0	0	0	0	0	0	0	0	0	0	113	0	0	0	0	0	0	0	0	0	0	0
ASV193	TATAAATACTACAATGTGGCCTGTTACATTGTTTGTCGAATGGCGCTTTCATTTATTTGAAGTCCCCATTCTAGAAAAGAAGCATATTGCAACATGTACGTTGGCTATGCCTTAAGAACAGAGGTGAACGCGTTGTTACTGCTGGATCGTTTAATGCCTGTTAACATTCCAGCGGGGCCTGATGACAGCGCTTCATTATCTGATTTGGCTATGGCTAACTACACAGAATGACATATATTCGTTGTCACTGTTGATTTGTTTACCGCCTATTAACATTTCGAGAGTGCCTGTATGACAACGTTCTATATCGTCATTTGCAATGCAACCTGAGCTCAGGCGTGACTACCCGCTGAACTTAAGCATATCATTT	Chromadorea	Strongylida	Strongylidae	Cyathostomum	Cyathostomum montgomeryi	370	2	451	0	0	0	0	0	0	0	0	0	0	0	0	0	0	0	0	0	0	0	0	0	0	0	0	0	0	0	0	0	0	0	0	0	0	0	0	0	0	0	0
ASV194	TATAAATACTACAATGTGGCCTGTTACATTGTTTGTCGAATGGCGCTTTCATTTATTTGAAGTCCCCATTCTAGAAAAGAAGCATATTGCAACATGTACGTTGGCTATGCCTTAAGAACAGGTGAACGCGTTGTTACTGCTGGATCGTTTAATGCCTGTTAACATTCCAGCGGGGCCTGATGACAGCGCTTCGTTATCTGATTTGGCTATGGCTAACTACACAGAATGACATATATTCGTTGTCACTGTTGATTTGTTTACCGCCTATTAACATTTCGAGAGTGCCTGTATGACAACGTTCTATATCGTCATTTGCAATGCAACTTGAGCTCAGGCGTGACTACCCGCTGAACTTAAGCATAGCATAT	Chromadorea	Strongylida	Strongylidae	Cyathostomum	Cyathostomum montgomeryi	368	4	450	0	0	0	0	0	0	0	0	0	0	0	0	0	0	0	0	0	0	0	0	0	0	0	0	0	0	0	0	0	0	0	0	0	0	0	0	0	0	0	0
ASV201	TATAAATACTACAATGAGGCCTGTTACATTGTTTGTCGAATGGCGCTTGCATTCATTTGCAATCCCCATTCTAGAAAAGAAGCTAATTGCAACATGTACGTTAACTATTCCTTAATAACAGAAGTGAATGCGTTGTTACTGCTGGATCGTTTGATGCCTGTTAACGTTCCAGCGGGGCCTGATGACAGCGCTTCGTTATCTGATTTGGCCATGGCTAACTACACAGAATGACATATATTCGTTGTCACTGTTGACTTGTTTACCGCCTACTAACATTTCAGCAGTGCTTGTATGACAACGTTCTATATTGTCATTTGCAATGCAACCTGAGCTCAGGCGTGACTACCCGCTGAACTTAAGCATATCATTT	Chromadorea	Strongylida	Strongylidae	Coronocyclus	Coronocyclus labratus	370	2	403	0	0	0	0	0	0	0	0	0	0	0	0	0	0	0	0	0	0	0	0	0	0	0	0	0	0	0	0	0	0	0	0	0	0	0	0	0	0	317	0
ASV202	TATAAATACTACAATGTGGCTTGTTACATTGTTTGTCGAATGGCGCTTGCATTCATTTGCAATCCCCATTCTAGAAAAGAAACATATTGCAACATGTATGTTGGCTATGCCCTAACAGAAGTGGATGCGTTGTTACTGCTGGTTCGTTTAATGCCTGTTAACGTTCCAGTAGGGCCTGATGACAGCGCTTCGTTATCTGATTTGGCTATAGCTAATTACACAGAATGACATATATTCGTTGTCACTGTTGACTTGTTTACCGCCTACTAACATTTCAGCAGTGCCTGTATGACAACGTTCTATATTGTCATTTGCAATGCAACCTGAGCTCAGGCGTGACTACCCGCTGAACTTAAGCATATCACTT	Chromadorea	Strongylida	Strongylidae	Cylicostephanus	Cylicostephanus longibursatus	367	17	350	0	0	48	0	0	0	0	3	3	0	2	0	0	0	0	0	0	0	0	0	0	0	0	0	30	0	0	35	0	0	0	0	0	0	0	0	0	0	6	0
ASV207	TATAAATACTACAATGTGGCCTGTTACATTGTTTGTCGAATGGCGCTTGCATTCATTTGCAATCCCCATTCTAGAAAAGAAGCATATTGCAACATGTACGTTAGCTATGCCTTAATAACAGAAGTGAATGCGTTGTTACTGCTGGATCGTCTAATGCCTGTTAACGTTCCAGCGGGGCCTGATGACAGCGCTTCGTTATCTGATTTGGCCATGGCTAACTACACAGAATGACATATATTCGTTGTCACTGTTGACTTGTTTACCGCCTACTAACATTTCAGCAGTGCCTGTATGACAACGTTCTATATTGTCATTTGCAATGCAACCTGAGCTCAGGCGTGACTACCCGCTGAACTTAAGCATATCATTT	Chromadorea	Strongylida	Strongylidae	Coronocyclus	Coronocyclus labratus	370	3	391	0	0	0	0	0	0	0	179	86	0	0	0	0	0	0	0	0	0	0	0	0	0	0	0	0	0	0	0	0	0	0	0	0	0	0	0	0	0	0	0
ASV208	TATATATACTACAATGTGGCCTATAACATTGTTTGTCGAATGGCGCTTGCATTCATTTGCAATCCCCGTTCTAGTTAAGAAATATTGCAACATGTATATTGCTTAATCACAATTCAGATTAACGTGAATAGTCACTACTAGATCGTTTACCGCCATTTAACGTCTAGTAGGGCCTGTATGACTACGCTACCGATCGTTATCTGTAATGTGGCTGTGGCATAATACACAGAATGACGTATAATCGCTGTAACTGCTAATATGTTTACCGCTTATTAACATTTTAGCAGGGCCTGTTGACAGCGGTCTATAATGTCATTTGCAATGCAACCTGAGCTCAGGCGTGACTACCCGCTGAACTTAAGCATATCATTT	Chromadorea	Strongylida	Strongylidae	Triodontophorus	Triodontophorus nipponicus	372	4	386	0	28	0	0	0	0	0	0	0	0	0	0	0	0	0	0	0	0	0	264	0	0	0	0	0	0	0	0	0	0	0	22	0	0	0	0	0	0	0	0
ASV210	TATAAATACTACAATGTGGCCTGTTACATTGTTTGTCGAATGGCGCTTGCATTCATTTGCAGTCCCCATTCTAGAAAAGAAGCATATTGCAACATGTATGTTGGCGATGCCTTACGAACAGATGAATGCGTTGTTACTGCTGGATCGTTTAATGCCTGTTAACGTTCCAGTGGGGCCTGATGACAGCGCTTCGTTATCTGATTTGGCTATGGCCAACTACACAGAATGACATATATTCGTTGTCACTGTTGACTTGTTTACCGCCTACTAACATTTCAGCAGTGCCTGTATGACAACGTTCTATATTGTCATTTGCAATGCAACCTGAGCTCAGGCGTGACTACCCGCTGAACTTAAGCATATCATTT	Chromadorea	Strongylida	Strongylidae	unclassified	unclassified	368	2	364	0	0	0	0	0	0	0	0	0	0	0	0	0	0	0	0	0	0	0	0	0	0	0	0	0	0	0	0	0	0	0	0	0	0	0	0	0	0	0	0
ASV217	TATAAATACTACAATGTGGCCTGTTACATTGTTTGTCGAATGGCGCTTGCATTCATTTGCAATCCCCATTCTAGAAAAGAAGCATATTGCAACATGTATGTTGGCTATACCCTAACAGAAGTGGATGCGTTGTTACTGCTGGTTCGTTTAATGCCTGTTAACGTTCCAGTAGGGCCTGATGACAGCGCTTCGTTATCTGATTTGGCTATAGCTAATTACACAGAATGACATATATTCGTTGTCACTGTTGACTTGTTTACCGCCTACTAACATTTCAGCAGTGCCTGTATGACAACGATCTATATCGTCATTTGCAATGCAACCTGAGCTCAGGCGTGACTACCCGCTGAACTTAAGCATATCATTT	Chromadorea	Strongylida	Strongylidae	Cylicostephanus	Cylicostephanus longibursatus	367	2	314	0	0	0	0	0	200	0	0	0	0	0	0	0	0	0	0	0	0	0	0	0	0	114	0	0	0	0	0	0	0	0	0	0	0	0	0	0	0	0	0
ASV219	TATAAATACTACAATGTGGCCTGTTACATTGTTTGTCGAATGGCGCTTGCATTCATTTGCAGTCCCCATTCTAGAAAAGAAGCATATTGCAACATGTATGTTGGCGATGCCTTACGAACAGAAGTGAATGTGCTGTTACTGCTGGATCGTTTAATGCCTGTTAACGTTCCAGTGGGGCCTGATGACAGCGCTTCGTTATCTGATTTGGCTATGGCCAACTACACAGAATGACATATATTCGTTGTCACTGTTGACTTGTTTACCGCCTACTAACATTTCAGCAGTGCCTGTATGACAACGTTCTATATTGTCATTTGCAATGCAACCTGAGCTCAGGCGTGACTACCCGCTGAACTTAAGCATATCATTT	Chromadorea	Strongylida	Strongylidae	Cylicostephanus	Cylicostephanus longibursatus	370	2	305	0	0	0	0	0	0	0	0	0	0	0	0	0	0	0	0	0	0	0	0	0	0	0	0	0	0	0	0	0	0	0	0	0	0	0	0	0	0	0	0
ASV222	TATAAATACTACAATGTGGCCTGTTACATTGTCTGTCGAATGGCGCTTGCATTCATTTGCAATCCCCATTCTAGAAAAGAAGCATATTGCAACATGTATGTTGACTATGCCTTAACAGAAGTGAATGCGTTGTTACTGCTGGTTCGTTTAATGCCTGTTAACGTTCCAGCGGGGCCTGATGACAGCGCTGCGTTATCTGATTTGGCTATGGCTAACTACACGGAATGACATATATTCGTTGTCACTGTTGACTTGTTTACCGCCTACTAACATTTCAGCAGTGCCTGTATGACAGCGTTCTATATTGTCATTTGCAATGCAACCTGAGCTCAGGCGTGACTACCCGCTGAACTTAAGCATATCATTT	Chromadorea	Strongylida	Strongylidae	unclassified	unclassified	367	4	288	0	0	0	0	50	0	0	0	0	0	0	0	0	0	0	0	0	0	0	0	0	0	0	0	0	0	0	0	0	0	0	0	0	0	0	0	0	0	0	0
ASV226	TATATGTACTACAATGTAGCCTGTTAAACATTGTTTGTCGAATGGTGTATACATTAAATTGTGTCCCCCATTCTAGAAAAGAATATATTGCAACATGTATATTATATTCTACACAGTATGATATGGATTTATTCTCACTACTTAATTGCTTATCGACTTATTACAATTAAGTAAAGCCTGTATGAAGAATAATATCTAATGACATTTGCAATGCAACCTGAACTCAGGCGTGACTACCCGCTGAACTTGAGCATATCATTT	Chromadorea	Strongylida	Strongylidae	Strongylus	Strongylus vulgaris	261	11	276	17	0	0	0	0	0	18	0	0	0	0	0	0	0	0	0	0	0	0	0	0	0	0	0	0	32	0	0	0	62	29	17	0	0	0	0	0	0	0	0
ASV232	TATATATACTACAATGTGGCCTGTAACAATTTGTCGAATGGCGCTTGCATTCATTTGCAATCCCCGTTCTAGTTAAGAAATATTGCAACATGTATATTGCTTGGTCACGACTCCGATTAACGTGAATATTCACTACTAGATCGTTTACCGCCATTTAACGTCTAGTAGGGCCTGTATGACTACGCTATTGATCGTTATCTGTAATGTGGCTATGGCATACTGCACAGAATGACGTATAATCGTTGTAACTGCCAATATGTTTACCGCTTATCAACATTTTCGCAGGGCTGTTGACAGCGGTCTATAATGTCATTTGCAATGACCTGAGCTCAGGCGTGACTACCCGCTGGACTTAAGCATACCATTT	Chromadorea	Strongylida	Strongylidae	Triodontophorus	Triodontophorus nipponicus	367	4	263	0	0	0	0	0	0	20	0	0	0	0	0	0	0	0	0	0	0	0	0	214	0	0	0	0	8	0	0	0	0	0	0	0	0	0	0	0	0	0	0
ASV234	TATAAATACTACAATGTGGCCTGTTACATTGTTTGTCGAATGACGCTTGCATTCATTTGCAATCCCCATTCTAGCAAAGAAGCATATTGCAACATGTACGTTAGCTATGCCTTAATAACAGAAGTGAATGCGCTGTTACTGCTGGATCGTTTAATGCCTGTTAACATTCCAGTGGGGCCTGATGACAGCGCTTCGTTATCTGATTTGGCTATGGCCAACTACACAGAATGACATATATTCGTTGTCACTGTTGACTTGTTTACCGCCTACTAACATTTCAGCAGTGCCTGTATGACAACGTTATATATTGTCATTTGCAATGCAACCTGAGCTCAGGCGTGACTACCCGCTGAACTTAAGCATATCATTT	Chromadorea	Strongylida	Strongylidae	Coronocyclus	Coronocyclus labratus	370	5	254	0	0	0	0	0	127	0	14	0	0	0	0	0	0	0	0	0	0	0	0	0	0	0	0	0	0	0	0	0	0	0	0	0	0	0	0	0	0	0	0
ASV235	TATAAATACTACAATGTGGCCTGTTACATTGTTTGTCGAATGGCGCTTGCATTCATTTGCAATCCCCATTCTAGAAAAGAAGCATATTGCAACATGTATGTTGGCTATGCCCTAACAGAAGTGGATGCGTTGTTACTGCTGGTTCGTTTAATGCCTGTTAACGCTCCAGTAGGGCCTGATGACAGCGCTTCTTTATCTGATTTGGCTATAGCTAATTACACAGAATGACATATATTAGTTGTCACTGTTGACTTGTTTACCGCCTACTAACATTTCAGCAGTGCCTGTATGACAACGATCTATATTGTCATTTGCAATGCAACCTGAGCTCAGGCGTGACTACCCGCTGAACTTAAGCATATCACTT	Chromadorea	Strongylida	Strongylidae	Cylicostephanus	Cylicostephanus longibursatus	367	2	173	0	0	128	0	0	0	0	0	0	0	0	0	0	0	0	0	0	0	0	0	0	0	0	0	0	0	0	45	0	0	0	0	0	0	0	0	0	0	0	0
ASV236	TATAAATACTACAATGTGGCCTGTTACATTGTTTGTCGAATGACGCTTGCATTCATTTGCAATCCCCATTCTAGCAAAGAAGCATATTGCAACATGTACGTTGGCCATGCCTTAGGAACAGAGGTGAACGCGTTGTTACTGCTGGATCGTTTAATGCCTGTTAACATTCCAGCGGGGCCTGATGACAGCGCTTCGTTATCTGATTTGGCTATGGCTAACTACACAGAATGACATATATTCGTTGTCACTGTTGATTTGTTTACCGCCTATTAACATTTCAAGAGTGCCTGTATGACAACGTTCTATATCGTCATTTGCAATGCAACCTGAGCTCAGGCGTGACTACCCGCTGAACTTAAGCATATCATTT	Chromadorea	Strongylida	Strongylidae	unclassified	unclassified	370	7	246	0	0	0	0	0	0	0	0	0	0	0	0	0	0	0	0	0	0	0	0	0	0	0	0	0	0	0	0	0	0	0	0	0	0	0	0	0	0	38	0
ASV237	TATAAATACTACAATGAGGCCTGTTACATTGTTTGTCGAATGGCGCTTGCATTCATTTGCAATCCCCATTCTAGAAAAGAAGCTTATTGCAACATGTACGTTAACTATTCCTTAATAACAGAAGGGAATGCGTTGTTACTGCTGGATCGTTTAATGCCTGTTAACGTTCCAGCGGGGCCTGATGACAGCGCTTCGTTATCTGATTTGGCCATGGCTAACTACACAGAATGACATATATTCGTTGTCACTGTTGACTTGTTTACCGCCTACTAACATTTCAGCAGTGCTTGTATGACAACGTTCTATATTGTCATTTGCAATGCAACCTGAGCTCAGGCGTGACTACCCGCTGAACTTAAGCATATCATTT	Chromadorea	Strongylida	Strongylidae	Coronocyclus	Coronocyclus labratus	370	6	239	0	0	0	0	0	0	0	0	0	0	0	0	0	0	0	0	0	0	0	0	0	0	0	0	0	0	0	0	0	0	0	0	0	0	0	0	0	0	25	0
ASV243	TATATATACTACAATGTGGCCTGTAACATTGTTTGTCGAATGGCGCTTGCATTCATTTGCAATCCCCATTCTAGAAAAGAAGCATATTGCAACATGTATGTTGACTATGCCTTAACAGAAGTGAATGCGTTGTTACTGCTGGTTCGTTTAATGCCTGTTAACGTTCCAGTAGGGCCTGATGACAGCGCTTCGTTATCTGATTTGGCTATAGCTAATTACACAGAATGACATATATTCGTTGTCACTGTTGACTTGTTTACCGCCTACTAACATTTCAGCAGTGCCTGTATGACAACGTTCTATATTGTCATTTGCAATGCAACCTGAGCTCAGGCGTGACTACCCGCTGAACTTAAGCATATCACTT	Chromadorea	Strongylida	Strongylidae	Cylicostephanus	Cylicostephanus longibursatus	367	6	223	0	0	0	0	0	0	0	0	18	0	0	0	0	0	0	0	0	0	0	0	0	0	0	0	0	0	0	0	0	0	0	0	0	0	0	0	0	0	0	0
ASV244	TATAAATACTACAATGTGGCCTGTTACATTGTTTGTCGAATGACGCTTGCATTCATTTGCAATCCCCATTCTAGCAAAGAAGCATATTGCAACATGTACGTTGGCTATGCCTTAAGAACAGAGGTGAACGCGTTGTTACTGCTGGATCGTTTAATGCCTGTTAACATTCCAGCGGGGCCTGATGACAGCGCTTCGTTATCTGATTTGGCTATGGCTAACTACACAGAATGACATATATTCGTTGTCACTGTTGATTTGTTTACCGCCTATTAACATTTCGAGAGTGCCTGTATGACAACGTTCTATATCGTCATTTGCAATGCAACCTGAGCTCAGGCGTGACTACCCGCTGAACTTAAGCATATCATTT	Chromadorea	Strongylida	Strongylidae	unclassified	unclassified	370	3	220	0	0	0	0	0	0	0	0	0	0	0	0	0	0	0	0	0	0	0	0	0	0	0	0	0	0	0	0	0	0	0	0	0	0	0	0	0	0	35	0
ASV249	TATAAATACTACAATGTGGCCTGTTACATTGTTTGTCGAATGGCGCTTGCATTCATTTGCAATCCTCATTCTAGAAAAGAAGCATACTGCAACATGTATGTTGGCGATGCCTTAACAGAGAATGCGTTGTTCTGCTGGATCGTTTAATGCCTGTTAACGTTGCAGTAGGGGCATGATGACAGCGCTTCGTTATCTGATTTGGCTATAGCTAATTACACAGAATGACATATATTCGTTGTCACTGTTGACTTGTTTACCGCCTACTAACATTTCAGCAGTGCCTGTATGACAACGTTCTATATTGTCATTTGCAATGCAACCTGAGCTCAGGCGTGACTACCCGCTGAACTTAAGCATATCATTT	Chromadorea	Strongylida	Strongylidae	Cylicostephanus	Cylicostephanus longibursatus	364	3	206	0	0	0	0	0	0	55	0	0	0	0	0	0	0	0	0	0	0	0	0	0	0	0	0	0	0	0	0	0	0	0	0	0	0	0	0	0	0	0	0
ASV250	TATAAATACTACAATGTGGCCTGTTACATTGTTTGTCGAATGGCGCTTCCATTTACTTGGGATCCCCATTCTAGAAAAGAAGCATATTGCAACATGTATGTTGGCTATGCCTTAAGAACAGAAATGAGGGCGTTGTTACTGCTGGATCGTTTAATGCCTGTTAACGTTCCAGTGGGGCCTGATGACAACGCTTCGTTATCTGATTTGGCTATGGCTAACTACACAGAATGACATATATTCATTGTTACTGTTGACTTGTTTACCGCCTATTAACATTTCAACAGTGCCTGTATGACAACGTTCTATATTGTCATTTGCAATGCAACCTGAGCTCAGGCGTGACTACCCGCTGAACTTAAGCATATCATTT	Chromadorea	Strongylida	Strongylidae	Cyathostomum	Cyathostomum sp. B KJT-2021	370	3	206	0	0	0	0	0	0	0	0	0	0	0	0	0	0	0	0	0	0	0	0	0	0	0	0	0	0	0	0	0	0	0	0	0	0	0	0	0	0	0	0
ASV255	TATAAATACTACAATGTGGCCTGTTACATTGTTTGTCGAATGGCGCTTGCATTCATTTGCAATCCTCATTCTAGAAAAGAAGCATATTGCAACATGTATGTTGGCTATGCCCTAACAGAAGTGGATGCGTTGTTACTGCTGGTTCGTTTAATGCCTGTTAACGTTCCAGTAGGGCCTGATGACAGCGCTTCGTTATCTGATTTGGCTATAGCTAATTACACAGAATGACATATATTCGTTGTCACTGTTGACTTGTTTACCGCCTACTAACATTTCAGCAGTGCCTGTATGACAACGATCTATATCGTCATTTGCAATGCAACCTGAGCTCAGGCGTGACTACCCGCTGAACTTAAGCATATCACTT	Chromadorea	Strongylida	Strongylidae	Cylicostephanus	Cylicostephanus longibursatus	367	2	192	0	0	134	0	0	0	0	0	0	0	0	0	0	0	0	0	0	0	0	0	0	0	0	0	0	0	0	0	0	0	0	0	0	0	0	0	0	0	58	0
ASV258	TATATGTACTACAATGTAGCCTGTTAAACATTGTTTGTCGAATGGTGTATACATTAAATTGTGTCCCCCATTCTAGAAAAGAATATATTGCAACATGTATATTATATTATACACAGTATGATATGGATTTATTCTCACTACTTAATTGCTTATCGACTTATTACAATTAAGTAAAGCCTGTATGAAGAATAATATCTAATGACATTTGCAATGCAACCTGAACTCAGGCGTGACTACCCGCTGAACTTGAGCATATCATTT	Chromadorea	Strongylida	Strongylidae	Strongylus	Strongylus vulgaris	261	7	182	0	22	0	62	0	0	0	0	0	35	0	0	0	0	0	0	10	0	0	10	0	0	0	0	0	0	0	0	0	0	0	0	0	0	0	0	0	0	0	0
ASV259	TATAAATACTACAATGAGGCCTGTTACATTGTTTGTCGAATGGCGCTTGCATTCATTTGCAATCCCCATTCTAGAAAAGAAGCTAATTGCAACATGTACGTTAACTATTCCTTAATAACAGAAATGAATGCGTTGTTACTGCTGGATCGTTTAATGCCTGTTAACGTTCCAGCGGGGCCTGATGACAGCGCTTCGTTATCTGATTTGGCCATGGCTAACTACACAGAATGACATATATTCGTTGTCACTGTTGACTTGTTTACCGCCTACTAACATTTCAGCAGTGCCTGTATGACAACGTTCTATATTGTCATTTGCAATGCAACCTGAGCTCAGGCGTGACTACCCGCTGAACTTAAGCATATCATTT	Chromadorea	Strongylida	Strongylidae	Coronocyclus	Coronocyclus labratus	370	3	180	0	0	0	0	0	0	0	103	0	0	0	0	0	0	0	0	0	0	0	0	0	0	0	0	0	0	0	0	0	0	0	0	0	0	0	0	0	0	0	0
ASV265	TATAAATACTACAATGTGGCCTGTTACATTGTTTGTCGAATGGCGCTTTCATTTATTTGAAGTCCCCATTCTAGAAAAGAAGCATATTGCAACATGTACGTTGGCTATGCCTTAAGAACAGAGGTGAACGCGTTGTTACTGCTGGATCGTTTAATGCCTGTTAACATTCCAGCGGGGCCTGATGACAGCGCTGCGTTATCTGATTTGGCTATGGCTAACTACACGGAATGACATATATTCGTTGTCACTGTTGACTTGTTTACCGCCTACTAACATTTCAGCAGTGCCTGTATGACAGCGTTCTATATTGTCATTTGCAATGCAACCTGAGCTCAGGCGTGACTACCCGCTGAACTTAAGCATATCATTT	Chromadorea	Strongylida	Strongylidae	Cyathostomum	Cyathostomum montgomeryi	370	2	166	0	0	0	0	0	0	0	0	0	0	0	0	0	0	0	0	0	0	0	0	0	0	0	0	0	0	0	0	0	0	0	0	0	0	0	0	0	0	0	0
ASV270	TATATGTGTACTACAATGTAGCCTGTTACATTGTCTGTCGAATGGCGCTTGCATTCATTTGCAATCCCCATTCTAGAAAAGAAGCATATTGCAACATGTATGTTGACTATGCCTTAACAGAAGTGAATGCGTTGTTACTGCTGGTTCGTTTAATGCCTGTTAACGTTCCAGTAGGGCCTGATGACAGCGCTTCGTTATCTGATTTGGCTATAGCTAATTACACAGAATGACATATATTCGTTGTCACTGTTGACTTGTTTACCGCCTACTAACATTTCAGCAGTGCCTGTATGACAACGTTCTATATTGTCATTTGCAATGCAACCTGAGCTCAGGCGTGACTACCCGCTGAACTTAAGCATATCACTT	Chromadorea	Strongylida	Strongylidae	Cylicostephanus	Cylicostephanus longibursatus	369	4	157	0	0	0	0	0	0	0	0	0	0	0	0	0	0	0	0	0	0	0	0	0	0	0	0	0	0	0	63	0	0	0	0	0	0	0	0	0	0	0	0
ASV271	TATATATACTACAATGTGGCCTGTAACATTGTTTGTCGAATGGCGCTTGCATTCATTTGCAATCCCCGTTCTAGTTAAGAAATATTGCAACATGTATATTGCTTAGTCACAATTCAGATTAACGTCAATAGTCACTACTAGATCGTTTACCGCCATTTAACGTCTAGTAGGGCCTGTATGACTACGCTACCGATCGTTATCTGTAATGTGGCTGTGGCATAATACACAGAATGACGTATAATCGCTGTAACTGCCAATATGTTTACCGCTTATTAACATTTTAGCAGGGCCTGTTGACAGCGGTCTATAATGTCATTTGCAATGCAACCTGAGCTCAGGCGTGACTACCCGCTGAACTTAAGCATATCATTT	Chromadorea	Strongylida	Strongylidae	Triodontophorus	Triodontophorus nipponicus	372	2	156	0	0	0	0	0	0	0	0	0	0	83	0	0	0	0	0	0	0	0	0	0	0	0	0	0	0	0	0	73	0	0	0	0	0	0	0	0	0	0	0
ASV276	TATAAATACTACAATGTGGCCTGTTACATTGTTTGTCGAATGGCGCTTGCATTCATTTGCAATCCCCATTCTAGAAAAGAAGCATATTGCAACATGTATGTTGGCTATGCCCTAACAGAAGTGGATGCGTTGTTACTGCTGGTTCGTTGAATGCCTGTTAACGTTCCAGTAGGGCCTGATGACAGCGCTTCGTTATCTGATTTGGCTATAGCTAATTACACAGAATGACATATATTCGTTGTCACTGTTGACTTGTTTACCGCCTACTAACATTTCAGCAGTGCCTGTATGACAACGATCTATATTGTCATTTGCAATGCAACCTGAGCTCAGGCGTGACTACCCGCTGAACTTAAGCATATCACTT	Chromadorea	Strongylida	Strongylidae	Cylicostephanus	Cylicostephanus longibursatus	367	2	148	0	0	0	0	0	0	0	77	0	0	0	0	0	0	0	0	0	0	0	0	0	0	71	0	0	0	0	0	0	0	0	0	0	0	0	0	0	0	0	0
ASV287	TATAAATATTACAATGTGGCCTGTTACAATGTTTGTCGAACGGCGCTTGCATTCATTTGCAGTCCCTATTCTAGAAAAGAAGCATATTGCAACATGTATGTTGGCGATGCCTTACGAACAGAAATGAATGCGTTGTTACTGCTGGATCGTTTAATGCCTGTTAACGTTCCACTGGGGCCTGATGACAGCGCTTCGTTATTTGATTTAGCTATGGCCAACTACACAGAATGACATATATTCGTTGTCACTGTTGACTTGTTTACCGCCTACTAACATTTCAGCAGTGCCTGTATGACAACGTTCTATATTGTCATTTGCAATGCAACCTGAGCTCAGGCGTGACTACCCGCTGAACTTAAGCATATCATTT	Chromadorea	Strongylida	Strongylidae	Cylicostephanus	unclassified	370	3	135	0	0	0	0	0	0	0	0	0	0	0	0	0	0	0	35	0	0	0	0	0	0	0	0	0	0	0	0	0	0	0	0	0	0	0	0	0	0	0	0
ASV299	TATAAATACTACAATGTGGCCTGTTACATTGTCTGTCGAATGGCGCTTGCATTCATTTGCAATCCCCATTCTAGAAAAGAAGCATATTGCAACATGTATGTTGACTATGCCTTAACAGAAGTGAATGCGTTGTTACTGCTGGTTCGTTTAATGCCTGTTAACGTTCCAGTAGGGCCTGATGACAGCGCTGCGTTATCTGATTTGGCTATGGCTAACTACACGGAATGACATATATTCGTTGTCACTGTTGACTTGTTTACCGCCTACTAACATTTCAGCAGTGCCTGTATGACAACGTTCTATATTGTCATTTGCAATGCAACCTGAGCTCAGGCGTGACTACCCGCTGAACTTAAGCATATCACTT	Chromadorea	Strongylida	Strongylidae	Cylicostephanus	unclassified	367	2	114	0	0	0	0	0	0	0	0	0	0	0	0	0	0	0	0	0	0	0	0	0	0	0	0	0	0	0	0	0	0	0	0	0	0	0	0	0	0	0	0
ASV306	TATATGTGTACTACAATGTAGCCTGTTAAACATTGTTTGTCGAATGGCGCTTGCATTCATTTGCAATCCCCATTCTAGAAAAGAAGCATATTGCAACATGTATGTTGGCTATGTTAGAAAAAGAAGTGAATGCGTTGTTACTGCTGGATCGTTTAATGCCTGTTAACGTTCCAGCAGGGCCTGATGACAGCGCTTCGTTATCTGATTTGGCTATAGCTAATTACACAGAATGACATATATTCGTTGTCAGTGTTGACTTGTTTACCGCCTACTAACATTTCAGCAGTGCCTGTATGACAACGTTCTATAATGGCATTTGCAATGCAACCTGAGCTCAGGCGTGACTACCCGCTGAACTTAAGCATATCATTT	Chromadorea	Strongylida	Strongylidae	Cylicostephanus	Cylicostephanus longibursatus	372	2	106	0	0	0	0	0	0	0	0	0	0	0	0	0	0	0	0	0	0	0	0	0	0	0	0	0	0	0	0	0	0	0	0	59	0	0	0	0	0	0	0
ASV307	TATAAATACTACAATGTGGCCTGTTACATTGTTTGTCGAATGGCGCTTGCATTCATTTGCAATCCCCATTCTAGAAAAGAAGCATATTGCAACATGTATGTTGGCTATGCCCTAACAGAAGTGGATGCGTTGTTACTGCTGGTTCGTTTAATGCCTGTTAACGTTCCAGTAGGGCCTGATGACAGCGCTTCGTTATCTGATTTGGCTATAGCTAATTACACAGAATGACATATATTCGTTGTCACTGTTGACTTGTTTACCGCCTACTAACATTTCAGCAGTGCCTGTATGACAACGATCTATATCGTCATTTGCAATGCAACTTGAGCTCAGGCGTGACTACCCGCTGAACTTAAGCATAGCATAT	Chromadorea	Strongylida	Strongylidae	Cylicostephanus	Cylicostephanus longibursatus	367	3	104	0	0	0	0	0	0	0	0	0	0	0	0	0	0	0	0	0	0	0	0	0	0	0	0	0	0	0	0	0	0	0	0	0	0	0	0	0	0	0	0
ASV308	TATAAATACTACAATGTGGCCTGTTACATTGTTTGTCGAATGACGCTTGCATTCATTTGCAATCCCCATTCTAGCAAAGAAGCATATTGCAACATGTACGTTAGCTATGCCTTAATAACAGAAGTGAATGCGTTGTTACTGCTGGATCGTTTAATGCCTGTTAACGTTCCAGCGGGGCCTGATGACAGCGCTTCGTTATCTGATTTGGCCATGGCTAACTACACAGAATGACATATATTCGTTGTCACTGTTGACTTGTTTACCGCCTACTAACATTTCAGCAGTGCTTGTATGACAACGTTCTATATTGTCATTTGCAATGCAACCTGAGCTCAGGCGTGACTACCCGCTGAACTTAAGCATATCATTT	Chromadorea	Strongylida	Strongylidae	Coronocyclus	Coronocyclus labratus	370	4	103	0	0	0	0	0	0	0	0	0	0	0	0	0	0	0	0	0	0	0	0	0	0	0	0	0	0	0	0	0	0	0	0	0	0	0	0	0	0	13	0
ASV310	TATAAATACTACAATGAGGCCTGTTACATTGTTTGTCGAATGGCGCTTGCATTCATTTGCAATCCCCATTCTAGAAAAGAAGCTAATTGCAACATGTACGTCAACTATTCCTTAATAACAGAAGTGAATGCGTTGTTACTGCTGGATCGTTTAATGCCTGTTAACGTTCCAGCGGGGCCTGATGACAGCGCTTCGTTATCTGATTTGGCCATGGCTAACTACACAGAATGACATATATTCGTTGTCACTGTTGACTTGTTTACCGCCTACTAACATTTCAGCAGTGCTTGTATGACAACGTTCTATATTGTCATTTGCAATGCAACCTGAGCTCAGGCGTGACTACCCGCTGAACTTAAGCATATCATTT	Chromadorea	Strongylida	Strongylidae	Coronocyclus	Coronocyclus labratus	370	3	101	0	0	0	0	0	0	0	0	0	0	0	0	0	0	0	0	0	0	0	0	0	0	0	0	0	0	0	0	0	0	0	0	0	0	0	0	0	0	0	0
ASV331	TATAAATACTACAATGTGGCCTGTTACATTGTTTGTCGAATGGCGCTTGCATTCATTTGCAATCCCCATTCTAGAAAAGAAGCATATTGCAACATGTATGTTGGTTATGCCCTAACAGAAGTGGATGCGTTGTTACTGCTGGTTCGTTTAATGCCTGTTAACGTTCCAGTAGGGCCTGATGACAGCGCTTCGTTGTCTGATTTGGCTATAGCTAATTACACAGAATGACATATATTCGTTGTCACTGTTGACTTGTTTACCGCCTACTAACATTTCAGCAGTGCCTGTATGACAACGATCTATATCGTCATTTGCAATGCAACCTGAGCTCAGGCGTGACTACCCGCTGAACTTAAGCATATCACTT	Chromadorea	Strongylida	Strongylidae	Cylicostephanus	Cylicostephanus longibursatus	367	2	79	0	0	0	0	0	0	0	0	0	0	0	0	0	0	0	0	0	0	0	0	0	0	0	0	0	0	0	0	0	0	0	0	0	0	0	0	0	0	63	0
ASV335	TATAAATACTACAATGTGGCCTGTTACATTGTTTGTCGAATGGCGCTTGCATTCATTTGCAATCCCCATTCTAGAAAAGAAGCATATTGCAACATGTAAGTTGGCGATGCCTTACGAACAGAAGTGAATGCGCTGTTACTGCTGGATCGTTTAATGCCTGTTAACATTTCGAGAGTGCCTGTATGACAACGTTCTATATCGTCATTTGCAATGCAACCTGAGCTCAGGCGTGACTACCCGCTGAACTTAAGCATATCATTT	Chromadorea	Strongylida	Strongylidae	Cylicostephanus	Cylicostephanus minutus	261	3	74	0	0	0	0	0	0	0	0	0	0	0	0	0	0	0	0	0	0	0	0	0	0	0	0	0	0	0	0	0	0	0	0	0	0	0	0	0	0	0	0
ASV348	TATAAATACTACAATGTGGCCTGTTACATTGTTTGTCGAATGGCGCTTGCATTTATTTGCAATCCCCATTCTAGAAAAGAAGCATATTGCAACATGTATGTTGGCTATGCCTTAGAAACAGAAGTGAATGCGTTGTTATTGCTGGATCGTTGAATGCCTGTTAACGTTCCAGCAGGGCCTGATGACAGCGCTTCGCTATCTGATTTGGCTATAGCTAATTACACAGAATGACATATATTCGTTGTCACTGTTGACTTGTTTACCGCCTACTAACATTTCAGCAGTGCCTGTATGACAACGTTCTATATTGTCATTTGCAATGCAACCTGAGCTCAGGCGTGACTACCCGCTGAACTTAAGCATATCATTT	Chromadorea	Strongylida	Strongylidae	Cylicostephanus	Cylicostephanus longibursatus	370	2	56	0	0	0	0	0	0	0	23	0	0	0	0	0	0	0	0	0	0	0	0	0	0	0	33	0	0	0	0	0	0	0	0	0	0	0	0	0	0	0	0
ASV353	TATATATACTACAATGTGGCCTGTAACATTGTTTGTCGAATGGCGCTTGCATTCATTTGCAATCCCCGTTCTAGTTAAGAAATATTGCAACATGTATATTGCTTAGTCACAATTCAGATTAACGTGAATAGTCACTACTAGATCGTTTACCGCCATTTAACGTCTAGTAGGGCCTGTATGAAGAATCAAATCTAATGACATTTGCAATGCAACCTGAACTCAGGCGTGACTACCCGCTGAACTTAAGCATATCATTT	Chromadorea	Strongylida	Strongylidae	Triodontophorus	Triodontophorus nipponicus	257	3	54	0	0	0	0	0	0	0	0	0	0	0	0	0	0	0	0	0	0	0	34	0	0	0	0	0	0	0	0	0	0	0	0	0	0	0	0	0	0	0	0
ASV378	TATAAATACTACAATGTGGCCTGTTACATTGTTTGTCGAATGACGCTTGCATTCATTTGCAATCCCCATTCTAGCAAAGAAGCATATTGCAACATGTACGTTAGCTATGCCTTAATAACAGAAGTGTATGCGTTGTTACTGCTGGATCGTTTAATGCCTGTTAACATTCCAGCGGGGCCTGATGACAGCGCTTCGTTATCTGATTTGGCTATGGCTAACTACACAGAATGACATATATTCGTTGTCACTGTTGATTTGTTTACCGCCTATTAACATTTCAAGAGTGCCTGTATGACAACGTTCTATATCGTCATTTGCAATGCAACCTGAGCTCAGGCGTGACTACCCGCTGAACTTAAGCATATCATTT	Chromadorea	Strongylida	Strongylidae	Coronocyclus	Coronocyclus labratus	370	2	39	0	0	0	0	0	0	0	0	0	0	0	0	0	0	0	0	0	0	0	0	0	0	0	0	0	0	0	0	0	0	0	0	0	0	0	0	0	0	0	0
ASV386	TATATATACTAAAATGTAGCTGTTAAACATTGTTTGCCGAATGGTGTATACATTAAATTGGTCCCTCATTCTAGAAAAGAATATATTGCAACATGTATGTTAGACATATGACTAATTATACTGTATGACATGGAATTATTCTCACTACTTAATTGTTTATCGACTTATTAACAATTTAGTAGAGCATGTATGAAGAATAATATCTATTGACATTTGCAATGCAACCTGAACTCAGGCGTGACTACCCGCTGAACTTAAGCATATCATTT	Chromadorea	Strongylida	Strongylidae	Strongylus	Strongylus vulgaris	269	2	35	0	0	0	0	0	0	0	0	0	0	0	0	0	0	0	0	0	0	0	0	0	0	0	0	0	0	0	0	0	0	0	0	0	0	0	0	0	0	0	0
ASV387	TATATGTACTACAATGTAGCCTGTTAAACATTGTTTGTCGAATGGTGTATACATTAAATTGTGTCCCCCATTCTAGAAAAGAATCAACTGCAACATGTATATTATTTTTGATATACACAGTATGTCATGGATTTATTCTCACTACTTAATTGTTTACCGACTTATTCAATTTAGTAGAGCCTGTATGAAGAATATAATCTAATGACATTTGCAATGCAACCTGAACTCAGGCGTCTTAAGCATATCATTT	Chromadorea	Strongylida	Strongylidae	Strongylus	Strongylus vulgaris	250	2	34	0	0	0	0	0	0	0	0	0	0	0	0	0	9	0	0	0	0	0	0	0	0	0	0	0	0	0	0	0	25	0	0	0	0	0	0	0	0	0	0
ASV392	TATACGTACTACAATGTAGCCTGTTAAACATTGTTTTTTGAATGGTGTATACATTAAATTGTGTCCCCATTCTAGAAAAGAATATATTGCTTCATGTATATTATATTATACACAGTATGACATGGATTTATTCTCACTTAATTGTTTATCGACTTATTAACAATTTAGTAGAGCCTCTATGAAGAATAATATCTAATGACATTTGCAATGCAACCTGCGCAGGCGTGACTACCCGCTGAACTTAAGCACATTT	Chromadorea	Strongylida	Strongylidae	Strongylus	Strongylus vulgaris	253	2	33	0	0	0	0	0	0	0	0	0	0	0	0	0	0	0	0	0	0	0	0	0	0	0	0	0	0	0	0	0	19	0	0	0	0	0	0	0	0	0	0
ASV402	TATATGTGTACTACAATGTAGCCTGTTAAACATTGTTTGTCGAATGGTGTATACATCTAGAATTGTATCCCCCATTCTAGAAAAGAATCAATTGCAACATGTATATTATTTTTGATATACACAGTATGTCATGGATTTATTCTCACTACTTAATTGTTTACCGACTTATTAACAATTTATAACAAATCTCTAACAATTTAGTAGAGCCTGTATGAAGAATCAAATCTAATGACATTTGCAATGCAACCTGAACTCAGGCGTGACTACCCGCTGAACTTAAGCATATCATTT	Chromadorea	Strongylida	Strongylidae	Strongylus	Strongylus vulgaris	291	3	27	0	0	0	0	0	0	0	0	0	4	0	6	0	0	0	0	0	0	0	0	0	0	0	0	0	0	0	0	0	0	0	0	0	0	0	0	0	0	0	0
ASV407	GACGACATGGTTCTACAACGTCTAGTAGGGCCTGTATGACTACGCTACCGATCGTTATCTGTAATGTGGCTGTGGCATAATACACAGAATGACGTATAATCGCTGTAACTGCTAATATGTTTACCGCTTATTAACATTTTAGCAGGGCCTGTTGACAGCGGTCTATAATGTCATTTGCAATGCAACCTGAGCTCAGGCGTGACTACCCGCTGAACTTAAGCATATCATTTAGCGGAGGAAAAGAAACTAAAGACCAAGTCTCTGCTA	Chromadorea	Strongylida	Strongylidae	Cylindropharynx	Cylindropharynx brevicauda	267	2	25	0	0	0	0	0	0	0	0	0	0	0	0	0	0	0	0	0	0	0	18	0	0	0	0	0	0	0	0	0	0	0	0	0	0	0	0	0	0	0	0
ASV408	TATAAATACTACAATGTGGCTTGTTACATTGTTTGTCGAATGGTGCTTGCATTCATTTGCAATCCCCATTCTAGAAAAGAAACATATTGCAACATGTATGTTGGCTATGCCCTAACAGAAGTGGATGCGTTGTTACTGCTGGTTCGTTTAATGCCTGTTAACGTTCCAGTAGGGCCTGATGACAGCGCTTCGTTATCTGATTTGGCTATAGCTAATTACACAGAATGACATATATTCGTTGTCACTGTTGACTTGTTTACCGCCTACTAACATTTCAGCAGTGCCTGTATGACAACGATCTATATCGTCATTTGCAATGCAACCTGAGCTCAGGCGTGACTACCCGCTGAACTTAAGCATATCACTT	Chromadorea	Strongylida	Strongylidae	Cylicostephanus	Cylicostephanus longibursatus	367	2	25	0	0	0	0	0	0	0	0	0	0	0	0	0	0	0	0	0	0	0	0	0	0	0	0	0	0	0	0	0	0	0	0	0	0	0	0	0	0	0	0
ASV412	TATATGTGTACTACAATGTAGCCTGTTAAACATTGTTTGTCGAATGGTGTATACATATTCAAATTGTATCCCCCATTCTAGAAAAGAATCAATTGCAACATGTATATTATTTTTGATATACACAGTATGTCATGGATTTATTCTCACTACTTAATTGTTTACCGACTTATTAACAATTTATAACAAATCTCTAACAATTTAGTAGAGCCTGTATGAAGAATCAAATCTAATGACATTTGCAATGCAACCTGAACTCAGGCGTGACTACCCGCTGAACTTAAGCATATCATTT	Chromadorea	Strongylida	Strongylidae	Strongylus	Strongylus vulgaris	292	3	24	0	0	0	0	0	0	0	0	0	0	0	0	0	0	0	0	0	0	0	0	0	0	0	0	0	0	0	0	0	0	0	0	0	0	0	0	0	0	0	0
ASV420	TATAAATACTACAATGTGGCCTGTTACATTGTCTGTCGAATGGCGCTTGCATTCATTTGCAATCCCCATTCTAGAAAAGAAGCATATTGCAACATGTATGTTGACTATGCCTTAACAGAAGTGAATGCGTTGTTACTGCTGGTTCGTTTAATGCCTGTTAACGTTCCAGTAGGGCCTGATGACAGCGCTTCGTTATCTGATTTGGCTATAGCTAATTACACAGAATGACATATATTCGTTGTCACTGTTGACTTGTTTACCGCCTACTAACATTTCAGCAGTGCCTGTATGACAACGTTCTATATTGTCATTTGCAATGCAACCTGAGCTCAGAACTTAAGCATATCACTT	Chromadorea	Strongylida	Strongylidae	Cyathostomum	Cyathostomum catinatum	351	2	23	0	0	0	0	0	0	0	0	0	0	0	0	0	0	0	0	0	0	0	0	0	0	0	0	0	0	0	0	0	0	0	0	0	0	0	0	0	0	0	0
ASV422	TATATGTACTACAATGTAGCCTGTTAAACATTGTTTGTCGAATGGTGTATACATTAAATTGTGTCCCCCATTCTAGAAAAGAATATATTGCAACATGTATATTATATTATACACAGTATGATATGGATTTATTCTCACTACTTAATTGCTTATCGACTTATTACAACTAAGTAAAGCCTGTATGAAGAATAATATCTAATGACATTTGCAATGCAACCTGAACTCAGGCGTGACTACCCGCTGAACTTGAGCATATCATTT	Chromadorea	Strongylida	Strongylidae	Strongylus	Strongylus vulgaris	261	2	22	0	0	0	0	0	0	0	0	0	0	0	0	0	0	0	0	0	0	14	0	0	0	0	0	0	0	0	0	0	0	0	0	0	0	0	0	0	0	0	0
ASV465	TATATGTACTACAATGTAGCCTGTTAAACATTGTTTGTCGAATGGTGTATACATTAAATTGTGTCCCCCATTCTAGAAAAGAATATATTGCAACATGTATATTATTTTAATATACACAGTATGACATGGATTTATTCTCACTACTTAATTGTTTATCGACTTATTAACAATTTAGCAGAGCCTGTATGAAGAATAATATCTAATGACATTTGCAATGTAACGTGAACTCAGGCGTGACTACCCGCTGAACTTAAGCATATCATTT	Chromadorea	Strongylida	Strongylidae	Strongylus	Strongylus vulgaris	265	2	13	0	0	0	0	0	0	0	0	0	0	0	0	0	0	0	0	0	7	6	0	0	0	0	0	0	0	0	0	0	0	0	0	0	0	0	0	0	0	0	0
ASV530	TCGTTTACCGCCATTTAACGTCTAGTAGGGCCTGTATGACTACGCTACCGATCGTTATCTGTAATGTGGCTGTGGCATACTACACAGAATGACGTATAATCGCTGTAACTGCTAATATGTTTACCGCTTATTAACATTTTAGCAGGGCCTGTTGACAGCGGTCTGTAATGTCATTTGCAATGCAACCTGAGCTCAGGCGTGACTACCCGCTGAACTTAAGCATATCATTTAGCGGAGGAAAAGAAACTAAAGACCAAGTCTCTGCTA	Chromadorea	Strongylida	Strongylidae	unclassified	unclassified	267	2	4	0	0	0	0	0	0	0	0	0	0	0	0	2	0	0	0	0	2	0	0	0	0	0	0	0	0	0	0	0	0	0	0	0	0	0	0	0	0	0	0
ASV536	TCGTTTACCGCCATTTAACGTCTAGTAGGGCCTGTATGACTACGCTACCGATCGTTATCTGTAATGTGGCTGTGGCATACTACACAGAATGACGTATAATCGCTGTAACTGCTAATATGTTTACCGCTTATTAACATTTTAGCAGGGCCTGTTGACAGCGGTCTATAATGTCATTTGCAATGCAACCTGAGCTCAGGCGTGACTACCCGCTGAACTTAAGCATATCATTTAGCGGAGGAAAAGAAACTAAAGACCAAGTCTCTGCTA	Chromadorea	Strongylida	Strongylidae	unclassified	unclassified	267	3	4	0	2	0	0	0	0	0	0	0	0	0	0	0	0	0	0	0	0	0	0	0	0	0	0	0	0	0	0	0	0	0	0	0	0	0	0	0	0	0	0
ASV537	TCGTTTACCGCCATTTAACGTCTAGTAGGGCCTGTATGACTACGCTACCGATCGTTATCTGTAATGTGGCTGTGGCATAATACACAGAATGACGTATAATCGCTGTAACTGCTAATATGTTTACCGCTTATTAACATTTTAGCAGGGCCTGTTGACAGCGGTCTATAATGTCATTTGCAATGCAACCTGAGCTCAGGCGTGACTACCCGCTGAACTTAAGCATATCATTTAGCGGAGGAAAAGAAACTAAAGACCAAGTCTCTGCTA	Chromadorea	Strongylida	Strongylidae	Triodontophorus	Triodontophorus nipponicus	267	4	4	0	0	0	0	0	0	0	0	0	0	0	0	0	0	0	0	0	0	0	0	1	0	0	0	0	0	0	0	0	0	0	0	0	0	0	0	0	0	0	0
ASV551	TATAAATACTACAATGTGGCCTGTTACATTGTCTGTCGAATGGCGCTTGCATTCATTTGCAATCCCCATTCTAGAAAAGAAGCATATTGCAACATGTATGTTGACTATGTGTTACTGCTGGTTCGTTTAATGCCTGTTAACGTTCCAGTAGGGCCTGATGACAGCGCTTCGTTATCTGATTTGGCTATAGCTAATTACACAGAATGACATATATTCGTTGTCACTGTTGACTTGTTTACCGCCTACTAACATTTCAGCAGTGCCTGTATGACAACGTTCTATATTGTCATTTGCAATGCAACCTGAGCTCAGGCGTGACTACCCGCTGAACTTAAGCATATCACTT	Chromadorea	Strongylida	Strongylidae	Cylicostephanus	Cylicostephanus longibursatus	346	2	3	0	0	2	0	0	0	0	0	0	0	0	0	0	0	0	0	0	0	0	0	0	0	0	0	0	0	0	0	0	0	0	0	0	0	0	0	0	0	0	0
[truncated: 59 more columns]
