# Supplementary material for: Molecular analysis of feces reveals gastrointestinal nematodes in reintroduced wild asses of the Negev desert
Source: Int J Parasitol Parasites Wildl. 2024 Aug 29;25:100980. doi: 10.1016/j.ijppaw.2024.100980 (PMC11402423; doi:10.1016/j.ijppaw.2024.100980)
Supplement: Multimedia component 4 [file mmc4.xlsx]

## Sheet: Sheet1
Data S4. Prevalence of gastrointestinal nematodes species in wild ass fecal samples
Season: WI = Winter, SP = Spring, SU= Summer, FA = Fall
Site: R = H1, C = H2, E = H3, A = D1, F = D2
Order	Family	Genus	Species	Prevalence	WI.C5	WI.C8	WI.C12	WI.C15	WI.A4	WI.A8	WI.A10	WI.A14	WI.A15	WI.E1	WI.E3	WI.E6	WI.E13	WI.E16	WI.R1	WI.R2	WI.R5	WI.R13	WI.R17	SP.A1	SP.A5	SP.A6	SP.A10	SP.A11	SP.C1	SP.C3	SP.C4	SP.C5	SP.C10	SP.E1	SP.E4	SP.E7	SP.E11	SP.E14	SP.R5	SP.R10	SP.R11	SP.R13	SP.R14	SP.F1	SP.F5	SP.F9	SP.F12	SP.F16	WI.F4
Strongylida	Strongylidae	Strongylus	Strongylus vulgaris	83	1	1	1	1	0	0	1	0	1	1	1	1	1	1	1	1	1	1	1	1	0	0	0	0	1	1	1	1	1	1	1	1	1	1	1	1	1	1	1	1	1	1	1	1	1
Strongylida	Strongylidae	Cylicostephanus	Cylicostephanus longibursatus	80	0	0	1	0	1	1	1	1	1	0	1	1	0	1	1	1	0	1	1	0	0	1	1	1	1	1	0	1	1	0	0	1	1	1	1	1	0	1	1	1	0	1	1	1	1
Strongylida	Strongylidae	Cyathostomum	Cyathostomum montgomeryi	62	1	1	0	0	1	0	0	0	0	0	1	1	0	1	1	1	1	1	1	0	0	0	0	0	0	1	1	0	1	1	0	1	1	1	0	1	1	0	1	1	1	0	0	0	1
Strongylida	Strongylidae	Coronocyclus	Coronocyclus labratus	52	1	0	0	0	1	1	0	1	1	0	1	1	0	0	0	0	0	1	0	1	1	0	1	1	0	0	0	1	0	0	0	1	0	0	0	0	0	0	1	1	0	1	1	1	1
Strongylida	Strongylidae	Triodontophorus	Triodontophorus nipponicus	31	1	1	1	0	0	0	1	0	1	0	1	1	1	1	1	0	1	1	0	1	1	0	1	0	1	1	0	1	1	1	0	1	0	1	0	0	0	0	1	0	1	0	0	0	0
Strongylida	Strongylidae	Cyathostomum	Cyathostomum sp. B KJT-2021	12	0	0	0	0	0	0	0	0	0	0	0	0	0	0	0	0	0	0	0	0	0	0	0	1	0	0	0	0	0	0	0	0	0	0	0	0	0	0	0	0	0	0	0	0	0
Strongylida	Strongylidae	Cylicostephanus	Cylicostephanus minutus	3	0	0	0	0	0	0	0	0	0	0	0	0	0	0	0	0	0	0	0	0	0	0	0	0	0	0	0	0	0	0	0	0	0	0	0	0	0	0	0	0	0	0	0	0	0
Strongylida	Strongylidae	Cyathostomum	Cyathostomum catinatum	2	0	0	0	0	0	0	0	0	0	0	0	0	0	0	0	0	0	0	0	0	0	0	0	0	0	0	0	0	0	0	0	0	0	0	0	0	0	0	0	0	0	0	0	0	0
Strongylida	Strongylidae	Cylindropharynx	Cylindropharynx brevicauda	2	0	0	0	0	0	0	0	0	0	0	0	0	0	0	0	0	0	0	0	1	0	0	0	0	0	0	0	0	0	0	0	0	0	0	0	0	0	0	0	0	0	0	0	0	0
Strongylida	Molineidae	Nematodirus	Nematodirus spathiger	2	0	0	0	0	0	0	0	0	0	0	0	0	0	0	1	0	0	0	0	0	0	0	0	0	0	0	0	0	0	0	0	0	0	0	0	0	0	0	0	0	0	0	0	0	0
Strongylida	Strongylidae	Cylicostephanus	unclassified Cylicostephanus	10	0	0	0	0	1	1	0	1	0	0	0	0	0	0	0	1	0	0	0	0	0	0	0	0	0	0	0	0	0	0	0	0	0	0	0	0	0	0	0	0	0	0	0	0	0
Strongylida	Strongylidae	unclassified Strongylidae	unclassified Strongylidae	71	1	1	0	0	1	1	0	1	1	0	1	1	1	1	1	1	1	1	1	1	0	0	1	1	1	1	1	1	1	0	0	1	0	1	0	1	0	0	1	0	1	0	0	1	0
[truncated: 54 more columns]
